# Supplementary material for: Maintaining their genetic distance: Little evidence for introgression between widely hybridizing species of Geum with contrasting mating systems
Source: Mol Ecol. 2017 Dec 9;27(5):1214–28. doi: 10.1111/mec.14426 (PMC5900869; doi:10.1111/mec.14426)
Supplement: Supplementary file 2 [file MEC-27-1214-s002.nb]

(*CacheID: 234*)
(* Internal cache information:
NotebookFileLineBreakTest
NotebookFileLineBreakTest
NotebookDataPosition[         0,          0]
NotebookDataLength[    559776,      12729]
NotebookOptionsPosition[    547225,      12334]
NotebookOutlinePosition[    547593,      12350]
CellTagsIndexPosition[    547550,      12347]
WindowFrame->Normal*)

(* Beginning of Notebook Content *)
Notebook[{

Cell[CellGroupData[{
Cell[TextData[{
 "Estimating divergence and gene flow in ",
 StyleBox["Geum",
  FontSlant->"Italic"]
}], "Title",
 CellChangeTimes->{{3.619153712609562*^9, 3.61915371875988*^9}, {
   3.619153795520434*^9, 3.6191537985927353`*^9}, {3.619154592897563*^9, 
   3.619154593640831*^9}, 3.6197698621006413`*^9, {3.6199524307958384`*^9, 
   3.619952436339328*^9}, {3.6199528399811993`*^9, 3.619952840821563*^9}, {
   3.620018928795718*^9, 3.620018931875683*^9}, {3.6315408989377003`*^9, 
   3.631540920450186*^9}, {3.631602799231188*^9, 3.631602800559722*^9}, {
   3.63203691004862*^9, 3.632036912880752*^9}, {3.632549939899848*^9, 
   3.6325499411954737`*^9}, {3.635072291224675*^9, 3.635072291358981*^9}, 
   3.640789120998353*^9, {3.6518131339072647`*^9, 3.6518131387212257`*^9}, {
   3.683011923039295*^9, 3.683011924583053*^9}}],

Cell[TextData[{
 "The.nb is organised into three sections. We first fit histories of \
divergence and/or gene flow to the ",
 StyleBox["Geum",
  FontSlant->"Italic"],
 " RAD data. The second section compares the fit of these histories to each \
other and to the real data. The final section \[OpenCurlyDoubleQuote]GF \
definitions\[CloseCurlyDoubleQuote] derives the generating functions required \
for the likelihood calculation using the automation described in Lohse et al. \
2016. Running sections 1 and 3 require code contained in the ",
 StyleBox["Mathematica",
  FontSlant->"Italic"],
 " .nb \[OpenCurlyDoubleQuote]File_S1_Overview_and_Definitions\
\[CloseCurlyDoubleQuote] (So evalutaion of the initialisation cell of File_S1 \
and the current .nb) . To run the analyses in section 2 without re-fitting \
the models, the results from section 1can be imported."
}], "Text",
 CellChangeTimes->{{3.702294679007052*^9, 3.702294691681809*^9}, {
  3.702295201567863*^9, 3.702295537875339*^9}, {3.702451948363459*^9, 
  3.702452103318001*^9}}],

Cell[CellGroupData[{

Cell["1. Fitting demographic models", "Section",
 CellChangeTimes->{{3.631519632254311*^9, 3.631519706356648*^9}, {
   3.6315394643289537`*^9, 3.631539474657357*^9}, 3.63308991819623*^9, {
   3.651000863317354*^9, 3.651000867027672*^9}, {3.651294770883891*^9, 
   3.6512947852962*^9}, 3.652616394800096*^9, {3.683011885367138*^9, 
   3.6830118859826307`*^9}, {3.702293582730199*^9, 3.702293595569542*^9}, {
   3.702294838208453*^9, 3.702294838624124*^9}}],

Cell[CellGroupData[{

Cell["Loading the data - all RADtags", "Subsubsection",
 CellChangeTimes->{{3.63489877152439*^9, 3.634898775795328*^9}, {
   3.651317330801241*^9, 3.6513173460571327`*^9}, 3.651402803700404*^9, {
   3.6830119317118483`*^9, 3.683011932766636*^9}, {3.702283061503707*^9, 
   3.702283067543516*^9}, {3.70228738327969*^9, 3.702287397024824*^9}}],

Cell[TextData[{
 "This loads in a table of RAD loci, each summarized by the count of four \
mutation types: sites heterozygous in ",
 StyleBox["G. urbanum",
  FontSlant->"Italic"],
 ", sites heterozygous ",
 StyleBox["G. rivale, ",
  FontSlant->"Italic"],
 "fixed differences and shared heterozygous sites for three combinations of \
pairs of individuals. The functions for fitting the model assume the order: \
hetA, hetB, fixed diffs, shared hets. We change the order to this after \
import."
}], "Text",
 CellChangeTimes->{{3.687602892114711*^9, 3.6876030156306877`*^9}, {
  3.687603056726733*^9, 3.6876031081106577`*^9}, {3.687603172990807*^9, 
  3.6876031844229383`*^9}, {3.702287404401046*^9, 3.702287409441103*^9}, {
  3.702287445344743*^9, 3.7022876576092777`*^9}, {3.702450972788275*^9, 
  3.702450987467331*^9}}],

Cell[BoxData[{
 RowBox[{
  RowBox[{"crisp1", "=", 
   RowBox[{
    RowBox[{
     RowBox[{"{", 
      RowBox[{
       RowBox[{"#", "\[LeftDoubleBracket]", "1", "\[RightDoubleBracket]"}], 
       ",", 
       RowBox[{"#", "\[LeftDoubleBracket]", "2", "\[RightDoubleBracket]"}], 
       ",", 
       RowBox[{"#", "\[LeftDoubleBracket]", "4", "\[RightDoubleBracket]"}], 
       ",", 
       RowBox[{"#", "\[LeftDoubleBracket]", "3", "\[RightDoubleBracket]"}]}], 
      "}"}], "&"}], "/@", 
    RowBox[{"Drop", "[", 
     RowBox[{
      RowBox[{
       RowBox[{
        RowBox[{"Take", "[", 
         RowBox[{"#", ",", 
          RowBox[{"{", 
           RowBox[{"2", ",", "5"}], "}"}]}], "]"}], "&"}], "/@", 
       RowBox[{"Import", "[", 
        RowBox[{
        "\"\</home/konrad/Finished_Manuscripts/Jordan_et_al/filesforanalysis/\
Mathematica_Input_UK_Samples.txt\>\"", ",", "\"\<Table\>\""}], "]"}]}], ",", 
      "1"}], "]"}]}]}], ";"}], "\n", 
 RowBox[{
  RowBox[{"crisp1B", "=", 
   RowBox[{
    RowBox[{
     RowBox[{"{", 
      RowBox[{
       RowBox[{"#", "\[LeftDoubleBracket]", "2", "\[RightDoubleBracket]"}], 
       ",", 
       RowBox[{"#", "\[LeftDoubleBracket]", "1", "\[RightDoubleBracket]"}], 
       ",", 
       RowBox[{"#", "\[LeftDoubleBracket]", "3", "\[RightDoubleBracket]"}], 
       ",", 
       RowBox[{"#", "\[LeftDoubleBracket]", "4", "\[RightDoubleBracket]"}]}], 
      "}"}], "&"}], "/@", "crisp1"}]}], ";"}]}], "Input",
 CellChangeTimes->{{3.682933909057558*^9, 3.68293394503232*^9}, {
   3.682934035841572*^9, 3.6829340370410357`*^9}, {3.682934087561998*^9, 
   3.682934259368099*^9}, 3.682935534625111*^9, 3.689076909423238*^9, 
   3.6890769447114363`*^9, {3.702287728969133*^9, 3.702287731249732*^9}}],

Cell[BoxData[{
 RowBox[{
  RowBox[{"crispBLUI1", "=", 
   RowBox[{
    RowBox[{
     RowBox[{"{", 
      RowBox[{
       RowBox[{"#", "\[LeftDoubleBracket]", "1", "\[RightDoubleBracket]"}], 
       ",", 
       RowBox[{"#", "\[LeftDoubleBracket]", "2", "\[RightDoubleBracket]"}], 
       ",", 
       RowBox[{"#", "\[LeftDoubleBracket]", "4", "\[RightDoubleBracket]"}], 
       ",", 
       RowBox[{"#", "\[LeftDoubleBracket]", "3", "\[RightDoubleBracket]"}]}], 
      "}"}], "&"}], "/@", 
    RowBox[{"Drop", "[", 
     RowBox[{
      RowBox[{
       RowBox[{
        RowBox[{"Take", "[", 
         RowBox[{"#", ",", 
          RowBox[{"{", 
           RowBox[{"2", ",", "5"}], "}"}]}], "]"}], "&"}], "/@", 
       RowBox[{"Import", "[", 
        RowBox[{
        "\"\</home/konrad/Finished_Manuscripts/Jordan_et_al/filesforanalysis/\
Mathematica_Input_Samples_MW1_BLUI1_RADlocus.txt\>\"", ",", "\"\<Table\>\""}],
         "]"}]}], ",", "1"}], "]"}]}]}], ";"}], "\n", 
 RowBox[{
  RowBox[{"crispBLUI1B", "=", 
   RowBox[{
    RowBox[{
     RowBox[{"{", 
      RowBox[{
       RowBox[{"#", "\[LeftDoubleBracket]", "2", "\[RightDoubleBracket]"}], 
       ",", 
       RowBox[{"#", "\[LeftDoubleBracket]", "1", "\[RightDoubleBracket]"}], 
       ",", 
       RowBox[{"#", "\[LeftDoubleBracket]", "3", "\[RightDoubleBracket]"}], 
       ",", 
       RowBox[{"#", "\[LeftDoubleBracket]", "4", "\[RightDoubleBracket]"}]}], 
      "}"}], "&"}], "/@", "crispBLUI1"}]}], ";"}]}], "Input",
 CellChangeTimes->{{3.682933909057558*^9, 3.68293394503232*^9}, {
   3.682934035841572*^9, 3.6829340370410357`*^9}, {3.682934087561998*^9, 
   3.682934259368099*^9}, 3.682935534625111*^9, {3.682940339521224*^9, 
   3.6829403583607283`*^9}, {3.6876031934487143`*^9, 3.68760319795065*^9}, {
   3.688275421117976*^9, 3.6882754254677467`*^9}, {3.688275877805778*^9, 
   3.688275881316914*^9}, {3.6882849259920807`*^9, 3.6882849294152937`*^9}, {
   3.688287967098138*^9, 3.688287985436426*^9}, 3.689054494488447*^9, {
   3.6890619513211803`*^9, 3.689061952352393*^9}, {3.689076562687725*^9, 
   3.689076641268351*^9}, {3.68907674517985*^9, 3.6890767733392563`*^9}, {
   3.689076842110256*^9, 3.689076871382169*^9}, 3.689076947424021*^9, 
   3.7022877362739353`*^9}],

Cell[BoxData[{
 RowBox[{
  RowBox[{"crispBLUI4", "=", 
   RowBox[{
    RowBox[{
     RowBox[{"{", 
      RowBox[{
       RowBox[{"#", "\[LeftDoubleBracket]", "1", "\[RightDoubleBracket]"}], 
       ",", 
       RowBox[{"#", "\[LeftDoubleBracket]", "2", "\[RightDoubleBracket]"}], 
       ",", 
       RowBox[{"#", "\[LeftDoubleBracket]", "4", "\[RightDoubleBracket]"}], 
       ",", 
       RowBox[{"#", "\[LeftDoubleBracket]", "3", "\[RightDoubleBracket]"}]}], 
      "}"}], "&"}], "/@", 
    RowBox[{"Drop", "[", 
     RowBox[{
      RowBox[{
       RowBox[{
        RowBox[{"Take", "[", 
         RowBox[{"#", ",", 
          RowBox[{"{", 
           RowBox[{"2", ",", "5"}], "}"}]}], "]"}], "&"}], "/@", 
       RowBox[{"Import", "[", 
        RowBox[{
        "\"\</home/konrad/Finished_Manuscripts/Jordan_et_al/filesforanalysis/\
Mathematica_Input_Samples_MW1_BLUI4_RADlocus.txt\>\"", ",", "\"\<Table\>\""}],
         "]"}]}], ",", "1"}], "]"}]}]}], ";"}], "\[IndentingNewLine]", 
 RowBox[{
  RowBox[{"crispBLUI4B", "=", 
   RowBox[{
    RowBox[{
     RowBox[{"{", 
      RowBox[{
       RowBox[{"#", "\[LeftDoubleBracket]", "2", "\[RightDoubleBracket]"}], 
       ",", 
       RowBox[{"#", "\[LeftDoubleBracket]", "1", "\[RightDoubleBracket]"}], 
       ",", 
       RowBox[{"#", "\[LeftDoubleBracket]", "3", "\[RightDoubleBracket]"}], 
       ",", 
       RowBox[{"#", "\[LeftDoubleBracket]", "4", "\[RightDoubleBracket]"}]}], 
      "}"}], "&"}], "/@", "crispBLUI4"}]}], ";"}]}], "Input",
 CellChangeTimes->{{3.682933909057558*^9, 3.68293394503232*^9}, {
   3.682934035841572*^9, 3.6829340370410357`*^9}, {3.682934087561998*^9, 
   3.682934259368099*^9}, 3.682935534625111*^9, {3.682940339521224*^9, 
   3.6829403583607283`*^9}, {3.6876031934487143`*^9, 3.68760319795065*^9}, {
   3.688275421117976*^9, 3.6882754254677467`*^9}, {3.688275877805778*^9, 
   3.688275881316914*^9}, {3.6882849259920807`*^9, 3.6882849294152937`*^9}, {
   3.688287967098138*^9, 3.688287985436426*^9}, 3.689054494488447*^9, {
   3.6890619513211803`*^9, 3.689061952352393*^9}, {3.689076562687725*^9, 
   3.689076641268351*^9}, {3.68907674517985*^9, 3.6890768055400743`*^9}, {
   3.689076887748888*^9, 3.689076891084632*^9}, 3.702287737593609*^9}],

Cell[BoxData[{
 RowBox[{
  RowBox[{"crispBL5", "=", 
   RowBox[{
    RowBox[{
     RowBox[{"{", 
      RowBox[{
       RowBox[{"#", "\[LeftDoubleBracket]", "1", "\[RightDoubleBracket]"}], 
       ",", 
       RowBox[{"#", "\[LeftDoubleBracket]", "2", "\[RightDoubleBracket]"}], 
       ",", 
       RowBox[{"#", "\[LeftDoubleBracket]", "4", "\[RightDoubleBracket]"}], 
       ",", 
       RowBox[{"#", "\[LeftDoubleBracket]", "3", "\[RightDoubleBracket]"}]}], 
      "}"}], "&"}], "/@", 
    RowBox[{"Drop", "[", 
     RowBox[{
      RowBox[{
       RowBox[{
        RowBox[{"Take", "[", 
         RowBox[{"#", ",", 
          RowBox[{"{", 
           RowBox[{"2", ",", "5"}], "}"}]}], "]"}], "&"}], "/@", 
       RowBox[{"Import", "[", 
        RowBox[{
        "\"\</home/konrad/Finished_Manuscripts/Jordan_et_al/filesforanalysis/\
Mathematica_Input_Samples_MW1_RAD8-BLW5_RADlocus.txt\>\"", ",", 
         "\"\<Table\>\""}], "]"}]}], ",", "1"}], "]"}]}]}], 
  ";"}], "\[IndentingNewLine]", 
 RowBox[{
  RowBox[{"crispBL5B", "=", 
   RowBox[{
    RowBox[{
     RowBox[{"{", 
      RowBox[{
       RowBox[{"#", "\[LeftDoubleBracket]", "2", "\[RightDoubleBracket]"}], 
       ",", 
       RowBox[{"#", "\[LeftDoubleBracket]", "1", "\[RightDoubleBracket]"}], 
       ",", 
       RowBox[{"#", "\[LeftDoubleBracket]", "3", "\[RightDoubleBracket]"}], 
       ",", 
       RowBox[{"#", "\[LeftDoubleBracket]", "4", "\[RightDoubleBracket]"}]}], 
      "}"}], "&"}], "/@", "crispBL5"}]}], ";"}]}], "Input",
 CellChangeTimes->{{3.682933909057558*^9, 3.68293394503232*^9}, {
   3.682934035841572*^9, 3.6829340370410357`*^9}, {3.682934087561998*^9, 
   3.682934259368099*^9}, 3.682935534625111*^9, {3.682940339521224*^9, 
   3.6829403583607283`*^9}, {3.6876031934487143`*^9, 3.68760319795065*^9}, {
   3.688275421117976*^9, 3.6882754254677467`*^9}, {3.688275877805778*^9, 
   3.688275881316914*^9}, {3.6882849259920807`*^9, 3.6882849294152937`*^9}, {
   3.688287967098138*^9, 3.688287985436426*^9}, 3.689054494488447*^9, {
   3.6890619513211803`*^9, 3.689061952352393*^9}, {3.689076562687725*^9, 
   3.689076641268351*^9}, {3.68907674517985*^9, 3.6890768055400743`*^9}, {
   3.689076988773739*^9, 3.689077026493133*^9}, 3.702287738562131*^9}],

Cell["\<\
It is useful to store all the data as a single list (crispB swaps counts of \
hetA and hetB sites and is useful if we want to fit models with gene flow in \
the opposite the direction):\
\>", "Text",
 CellChangeTimes->{{3.702451789259315*^9, 3.702451936171788*^9}}],

Cell[BoxData[{
 RowBox[{
  RowBox[{"crispA", "=", 
   RowBox[{"{", 
    RowBox[{
    "crisp1", ",", " ", "crispBLUI1", ",", "crispBLUI4", ",", "crispBL5"}], 
    "}"}]}], ";"}], "\n", 
 RowBox[{
  RowBox[{"crispB", "=", 
   RowBox[{"{", 
    RowBox[{
    "crisp1B", ",", " ", "crispBLUI1B", ",", "crispBLUI4B", ",", 
     "crispBL5B"}], "}"}]}], ";"}]}], "Input",
 CellChangeTimes->{{3.689077434459001*^9, 3.689077446676512*^9}, {
  3.689077479644042*^9, 3.689077487485672*^9}, {3.702294769057426*^9, 
  3.702294769808508*^9}, {3.702296896962962*^9, 3.702296897267345*^9}}],

Cell["\<\
Depending on the pair of individuals there are 652-672 loci in total:\
\>", "Text",
 CellChangeTimes->{{3.7022874174885197`*^9, 3.702287439408596*^9}, {
  3.7022876683206453`*^9, 3.7022876688325453`*^9}}],

Cell[CellGroupData[{

Cell[BoxData[
 RowBox[{"nBlock", "=", 
  RowBox[{
   RowBox[{
    RowBox[{"Length", "[", "#", "]"}], "&"}], "/@", "crispA"}]}]], "Input",
 CellChangeTimes->{{3.682933909057558*^9, 3.68293394503232*^9}, {
   3.682934035841572*^9, 3.6829340370410357`*^9}, {3.682934087561998*^9, 
   3.682934259368099*^9}, 3.682935534625111*^9, {3.682940339521224*^9, 
   3.6829403583607283`*^9}, {3.6876031934487143`*^9, 3.68760319795065*^9}, {
   3.688275421117976*^9, 3.6882754254677467`*^9}, {3.688275877805778*^9, 
   3.688275881316914*^9}, {3.6882849259920807`*^9, 3.6882849294152937`*^9}, 
   3.688287999535891*^9, {3.689077093849236*^9, 3.689077108916141*^9}, {
   3.689077444243567*^9, 3.689077456356186*^9}}],

Cell[BoxData[
 RowBox[{"{", 
  RowBox[{"652", ",", "668", ",", "672", ",", "649"}], "}"}]], "Output",
 CellChangeTimes->{
  3.6882880004810047`*^9, {3.689054453007617*^9, 3.6890544977727947`*^9}, 
   3.689077109291829*^9, 3.689103693183576*^9, 3.689338052303813*^9, 
   3.689439380073122*^9, 3.689446839466423*^9, 3.6896857256708307`*^9, 
   3.689928124814064*^9, 3.690090605921487*^9, 3.690703743864736*^9, 
   3.6908073574255123`*^9, 3.702287751858863*^9}]
}, Open  ]],

Cell["The mean frequencies of the four mutation types are:", "Text",
 CellChangeTimes->{{3.687602892114711*^9, 3.6876030156306877`*^9}, {
  3.687603056726733*^9, 3.687603130462596*^9}, {3.688275344699391*^9, 
  3.6882753538584967`*^9}, {3.70228767434457*^9, 3.702287683353948*^9}}],

Cell[CellGroupData[{

Cell[BoxData[
 RowBox[{
  RowBox[{
   RowBox[{
    RowBox[{"N", "[", 
     RowBox[{"Mean", "[", "#", "]"}], "]"}], "&"}], "/@", "crispA"}], "//", 
  "TableForm"}]], "Input",
 CellChangeTimes->{
  3.688287553230431*^9, {3.689076955581225*^9, 3.689076971244245*^9}, {
   3.689077030940525*^9, 3.689077064949332*^9}, 3.702287714577677*^9}],

Cell[BoxData[
 TagBox[GridBox[{
    {"0.3834355828220859`", "0.015337423312883436`", "1.8358895705521472`", 
     "0.0015337423312883436`"},
    {"0.37425149700598803`", "0.1317365269461078`", "1.7724550898203593`", 
     "0.`"},
    {"0.44494047619047616`", "0.12797619047619047`", "1.7410714285714286`", 
     "0.001488095238095238`"},
    {"0.275808936825886`", "0.13559322033898305`", "1.8320493066255779`", 
     "0.`"}
   },
   GridBoxAlignment->{
    "Columns" -> {{Left}}, "ColumnsIndexed" -> {}, "Rows" -> {{Baseline}}, 
     "RowsIndexed" -> {}},
   GridBoxSpacings->{"Columns" -> {
       Offset[0.27999999999999997`], {
        Offset[2.0999999999999996`]}, 
       Offset[0.27999999999999997`]}, "ColumnsIndexed" -> {}, "Rows" -> {
       Offset[0.2], {
        Offset[0.4]}, 
       Offset[0.2]}, "RowsIndexed" -> {}}],
  Function[BoxForm`e$, 
   TableForm[BoxForm`e$]]]], "Output",
 CellChangeTimes->{
  3.688287554118414*^9, 3.6882880025160723`*^9, 3.689054453720757*^9, 
   3.689054500018352*^9, 3.689076931477022*^9, {3.689077039050404*^9, 
   3.689077065901619*^9}, 3.689103693993243*^9, 3.6893380523924713`*^9, 
   3.689439380132153*^9, 3.689446839527048*^9, 3.689685725738267*^9, 
   3.689928125146016*^9, 3.690090606049219*^9, 3.690703743914194*^9, 
   3.690807357524509*^9, 3.702287751907522*^9}]
}, Open  ]]
}, Closed]],

Cell[CellGroupData[{

Cell["Summarizing the data", "Subsubsection",
 CellChangeTimes->{{3.63489877152439*^9, 3.634898775795328*^9}, {
   3.651317330801241*^9, 3.6513173460571327`*^9}, {3.651402796213339*^9, 
   3.651402798588313*^9}, {3.702287812929022*^9, 3.702287813816102*^9}, 
   3.702451057379538*^9}],

Cell["\<\
No blocks violate the 4-gamete test and most blocks contain at least one \
fixed difference\
\>", "Text",
 CellChangeTimes->{{3.6349158458238077`*^9, 3.6349158698061333`*^9}, {
   3.6509695061151943`*^9, 3.650969570227109*^9}, {3.6509936436071587`*^9, 
   3.650993648804332*^9}, 3.650993686375154*^9, {3.687598574248431*^9, 
   3.687598576168559*^9}, {3.6876032100480556`*^9, 3.687603226942506*^9}, {
   3.702282969615819*^9, 3.702282970663591*^9}}],

Cell[CellGroupData[{

Cell[BoxData[
 RowBox[{
  RowBox[{"toptypes", "=", 
   RowBox[{"{", 
    RowBox[{
    "\"\<fixedDiffs\>\"", ",", "\"\<sharedHets\>\"", ",", 
     "\"\<noTopology\>\"", ",", "\"\<4-gamete violations\>\""}], "}"}]}], ";", 
  RowBox[{
   RowBox[{"{", 
    RowBox[{"toptypes", ",", 
     RowBox[{
      RowBox[{"Table", "[", 
       RowBox[{
        RowBox[{
         RowBox[{
          RowBox[{"Length", "[", "#", "]"}], "&"}], "/@", 
         RowBox[{"(", 
          RowBox[{"{", "\[IndentingNewLine]", 
           RowBox[{
            RowBox[{"Select", "[", 
             RowBox[{
              RowBox[{
              "crispA", "\[LeftDoubleBracket]", "i", 
               "\[RightDoubleBracket]"}], ",", 
              RowBox[{
               RowBox[{
                RowBox[{
                 RowBox[{
                 "#", "\[LeftDoubleBracket]", "3", "\[RightDoubleBracket]"}], 
                 ">", "0"}], "&&", 
                RowBox[{
                 RowBox[{
                 "#", "\[LeftDoubleBracket]", "4", "\[RightDoubleBracket]"}], 
                 "\[Equal]", "0"}]}], "&"}]}], "]"}], ",", 
            RowBox[{"Select", "[", 
             RowBox[{
              RowBox[{
              "crispA", "\[LeftDoubleBracket]", "i", 
               "\[RightDoubleBracket]"}], ",", 
              RowBox[{
               RowBox[{
                RowBox[{
                 RowBox[{
                 "#", "\[LeftDoubleBracket]", "4", "\[RightDoubleBracket]"}], 
                 ">", "0"}], "&&", 
                RowBox[{
                 RowBox[{
                 "#", "\[LeftDoubleBracket]", "3", "\[RightDoubleBracket]"}], 
                 "\[Equal]", "0"}]}], "&"}]}], "]"}], ",", 
            RowBox[{"Select", "[", 
             RowBox[{
              RowBox[{
              "crispA", "\[LeftDoubleBracket]", "i", 
               "\[RightDoubleBracket]"}], ",", 
              RowBox[{
               RowBox[{
                RowBox[{
                 RowBox[{
                 "#", "\[LeftDoubleBracket]", "3", "\[RightDoubleBracket]"}], 
                 "==", "0"}], "&&", 
                RowBox[{
                 RowBox[{
                 "#", "\[LeftDoubleBracket]", "4", "\[RightDoubleBracket]"}], 
                 "\[Equal]", "0"}]}], "&"}]}], "]"}], ",", 
            RowBox[{"Select", "[", 
             RowBox[{
              RowBox[{
              "crispA", "\[LeftDoubleBracket]", "i", 
               "\[RightDoubleBracket]"}], ",", 
              RowBox[{
               RowBox[{
                RowBox[{
                 RowBox[{
                 "#", "\[LeftDoubleBracket]", "3", "\[RightDoubleBracket]"}], 
                 ">", "0"}], "&&", 
                RowBox[{
                 RowBox[{
                 "#", "\[LeftDoubleBracket]", "4", "\[RightDoubleBracket]"}], 
                 ">", "0"}]}], "&"}]}], "]"}]}], "}"}], ")"}]}], ",", 
        RowBox[{"{", 
         RowBox[{"i", ",", "1", ",", "4"}], "}"}]}], "]"}], "//", 
      "Thread"}]}], "}"}], "//", "TableForm"}]}]], "Input",
 CellChangeTimes->{{3.631539133986817*^9, 3.631539144891445*^9}, {
  3.631539204172093*^9, 3.631539301477997*^9}, {3.631539341753315*^9, 
  3.6315394297422256`*^9}, {3.631693771852516*^9, 3.6316937770123043`*^9}, {
  3.6320417653873777`*^9, 3.632041781484412*^9}, {3.647686721660707*^9, 
  3.647686760350806*^9}, {3.650783171248372*^9, 3.650783189395318*^9}, {
  3.650783247898963*^9, 3.650783283251141*^9}, {3.650783319531569*^9, 
  3.650783331827915*^9}, {3.650783420099224*^9, 3.650783421107583*^9}, {
  3.682934431809393*^9, 3.682934462497713*^9}, {3.6900114383662043`*^9, 
  3.6900114747173643`*^9}, {3.690011508783463*^9, 3.690011535414044*^9}, {
  3.690011644238452*^9, 3.6900116473175993`*^9}}],

Cell[BoxData[
 InterpretationBox[GridBox[{
    {"\<\"fixedDiffs\"\>", "\<\"sharedHets\"\>", "\<\"noTopology\"\>", \
"\<\"4-gamete violations\"\>"},
    {GridBox[{
       {"573"},
       {"570"},
       {"571"},
       {"572"}
      },
      GridBoxAlignment->{
       "Columns" -> {{Left}}, "ColumnsIndexed" -> {}, "Rows" -> {{Baseline}}, 
        "RowsIndexed" -> {}},
      GridBoxSpacings->{"Columns" -> {
          Offset[0.27999999999999997`], {
           Offset[0.7]}, 
          Offset[0.27999999999999997`]}, "ColumnsIndexed" -> {}, "Rows" -> {
          Offset[0.2], {
           Offset[0.1]}, 
          Offset[0.2]}, "RowsIndexed" -> {}}], GridBox[{
       {"1"},
       {"0"},
       {"1"},
       {"0"}
      },
      GridBoxAlignment->{
       "Columns" -> {{Left}}, "ColumnsIndexed" -> {}, "Rows" -> {{Baseline}}, 
        "RowsIndexed" -> {}},
      GridBoxSpacings->{"Columns" -> {
          Offset[0.27999999999999997`], {
           Offset[0.7]}, 
          Offset[0.27999999999999997`]}, "ColumnsIndexed" -> {}, "Rows" -> {
          Offset[0.2], {
           Offset[0.1]}, 
          Offset[0.2]}, "RowsIndexed" -> {}}], GridBox[{
       {"78"},
       {"98"},
       {"100"},
       {"77"}
      },
      GridBoxAlignment->{
       "Columns" -> {{Left}}, "ColumnsIndexed" -> {}, "Rows" -> {{Baseline}}, 
        "RowsIndexed" -> {}},
      GridBoxSpacings->{"Columns" -> {
          Offset[0.27999999999999997`], {
           Offset[0.7]}, 
          Offset[0.27999999999999997`]}, "ColumnsIndexed" -> {}, "Rows" -> {
          Offset[0.2], {
           Offset[0.1]}, 
          Offset[0.2]}, "RowsIndexed" -> {}}], GridBox[{
       {"0"},
       {"0"},
       {"0"},
       {"0"}
      },
      GridBoxAlignment->{
       "Columns" -> {{Left}}, "ColumnsIndexed" -> {}, "Rows" -> {{Baseline}}, 
        "RowsIndexed" -> {}},
      GridBoxSpacings->{"Columns" -> {
          Offset[0.27999999999999997`], {
           Offset[0.7]}, 
          Offset[0.27999999999999997`]}, "ColumnsIndexed" -> {}, "Rows" -> {
          Offset[0.2], {
           Offset[0.1]}, 
          Offset[0.2]}, "RowsIndexed" -> {}}]}
   },
   GridBoxAlignment->{
    "Columns" -> {{Left}}, "ColumnsIndexed" -> {}, "Rows" -> {{Baseline}}, 
     "RowsIndexed" -> {}},
   GridBoxSpacings->{"Columns" -> {
       Offset[0.27999999999999997`], {
        Offset[2.0999999999999996`]}, 
       Offset[0.27999999999999997`]}, "ColumnsIndexed" -> {}, "Rows" -> {
       Offset[0.2], {
        Offset[0.4]}, 
       Offset[0.2]}, "RowsIndexed" -> {}}],
  TableForm[{{
    "fixedDiffs", "sharedHets", "noTopology", "4-gamete violations"}, {{573, 
    570, 571, 572}, {1, 0, 1, 0}, {78, 98, 100, 77}, {0, 0, 0, 
    0}}}]]], "Output",
 CellChangeTimes->{
  3.650783349461987*^9, 3.650783424914523*^9, 3.650783730774448*^9, 
   3.65078385371558*^9, 3.650862833329962*^9, 3.650874686973403*^9, {
   3.65095214386629*^9, 3.650952173495866*^9}, 3.650996037654724*^9, 
   3.651211058406403*^9, 3.651317712149267*^9, 3.65260463376521*^9, 
   3.653115950074441*^9, 3.656404772782164*^9, 3.6567503781935387`*^9, 
   3.682934469820878*^9, 3.6829355688411407`*^9, 3.6875981538341627`*^9, 
   3.687673660548614*^9, 3.687674011532387*^9, 3.689054742463748*^9, 
   3.6894468396614237`*^9, 3.6896857259204597`*^9, 3.6900114793895597`*^9, 
   3.690011536246976*^9, 3.690011647935431*^9, 3.690090606414331*^9, 
   3.702287841199913*^9}]
}, Open  ]],

Cell[TextData[{
 "configCounts counts the number of mutational configurations defined in \
terms of these four mutation types up to a maximum number of mutations of any \
one type. We adjust ",
 Cell[BoxData[
  FormBox[
   RowBox[{
    SubscriptBox["k", "max"], " "}], TraditionalForm]]],
 "depending on the frequency of each mutation type:"
}], "Text",
 CellChangeTimes->{{3.631538577099248*^9, 3.6315386320083227`*^9}, {
  3.63153902074547*^9, 3.631539044867454*^9}, {3.634899499129113*^9, 
  3.634899501439508*^9}, {3.650782840873275*^9, 3.650782864777485*^9}, {
  3.6507829094173107`*^9, 3.650782915905365*^9}, {3.650784406721418*^9, 
  3.6507844141853743`*^9}, {3.650784462265724*^9, 3.650784493129642*^9}, {
  3.650784689329657*^9, 3.650784711817708*^9}, {3.650969910915338*^9, 
  3.65096991702737*^9}, {3.650993738564394*^9, 3.650993738754088*^9}, {
  3.652605216179159*^9, 3.652605225602358*^9}, {3.702287856729063*^9, 
  3.702287921400894*^9}, {3.70245106313404*^9, 3.7024510634785357`*^9}}],

Cell[BoxData[{
 RowBox[{
  RowBox[{"crisp1Counts", "=", 
   RowBox[{
    RowBox[{
     RowBox[{"configCounts", "[", 
      RowBox[{"#", ",", 
       RowBox[{"{", 
        RowBox[{"3", ",", "1", ",", "4", ",", "0"}], "}"}]}], "]"}], "&"}], "/@",
     "crispA"}]}], ";"}], "\n", 
 RowBox[{
  RowBox[{"crisp1CountsB", "=", 
   RowBox[{
    RowBox[{
     RowBox[{"configCounts", "[", 
      RowBox[{"#", ",", 
       RowBox[{"{", 
        RowBox[{"1", ",", "3", ",", "4", ",", "0"}], "}"}]}], "]"}], "&"}], "/@",
     "crispB"}]}], ";"}]}], "Input",
 CellChangeTimes->{{3.6509462289796257`*^9, 3.6509462361469812`*^9}, {
   3.6509606926537867`*^9, 3.6509606998524923`*^9}, 3.6509697118447638`*^9, {
   3.650969775738791*^9, 3.650969777238575*^9}, {3.651002401834465*^9, 
   3.651002417971345*^9}, 3.6512951265661163`*^9, {3.651317383078533*^9, 
   3.651317383361211*^9}, {3.651912018367387*^9, 3.651912023468692*^9}, {
   3.6526051265141497`*^9, 3.652605169572706*^9}, 3.652605205554679*^9, 
   3.652616318228592*^9, {3.65267999504449*^9, 3.6526799964715023`*^9}, 
   3.6829344993375893`*^9, {3.682934550221085*^9, 3.682934552640561*^9}, {
   3.682934604688553*^9, 3.682934608455758*^9}, {3.6829346543764477`*^9, 
   3.682934668081036*^9}, {3.682934939593444*^9, 3.682934940705102*^9}, 
   3.683011939288917*^9, {3.687600744802211*^9, 3.687600748513948*^9}, {
   3.687600883522421*^9, 3.687600884868249*^9}, {3.687600972514305*^9, 
   3.6876010612978373`*^9}, {3.68760111534663*^9, 3.687601116549987*^9}, {
   3.689077412123486*^9, 3.6890774133233643`*^9}, {3.689077499781098*^9, 
   3.6890775319164267`*^9}, {3.689320701877934*^9, 3.689320716962584*^9}, {
   3.6894030414010677`*^9, 3.689403042472713*^9}, {3.689415428761601*^9, 
   3.689415463848876*^9}, {3.689428241285027*^9, 3.6894282525878277`*^9}, 
   3.689428436164514*^9, {3.6894391667904663`*^9, 3.689439180589222*^9}, {
   3.689439290972376*^9, 3.689439297717469*^9}, {3.689442142055841*^9, 
   3.689442143774283*^9}}],

Cell[TextData[{
 "given ",
 Cell[BoxData[
  FormBox[
   SubscriptBox["k", 
    RowBox[{"max", " "}]], TraditionalForm]],
  FormatType->"TraditionalForm"],
 "vector  {3,1,4,0}, there are 180 possible blockwise configurations. Only 29 \
to 41 configs are observed in the data:"
}], "Text",
 CellChangeTimes->{{3.687601964110072*^9, 3.687601983479987*^9}, {
  3.702288013031815*^9, 3.702288045265287*^9}, {3.7022881014809504`*^9, 
  3.702288129337235*^9}}],

Cell[CellGroupData[{

Cell[BoxData[
 RowBox[{
  RowBox[{"{", 
   RowBox[{
    RowBox[{
     RowBox[{
      RowBox[{"Length", "[", 
       RowBox[{"Flatten", "[", 
        RowBox[{"Normal", "[", "#", "]"}], "]"}], "]"}], "&"}], "/@", 
     "crisp1Counts"}], ",", 
    RowBox[{
     RowBox[{
      RowBox[{"Length", "[", 
       RowBox[{"DeleteCases", "[", 
        RowBox[{
         RowBox[{"Flatten", "[", 
          RowBox[{"Normal", "[", "#", "]"}], "]"}], ",", "0"}], "]"}], "]"}], 
      "&"}], "/@", "crisp1Counts"}]}], "}"}], "//", "TableForm"}]], "Input",
 CellChangeTimes->{{3.687599089648528*^9, 3.6875991832236853`*^9}, {
   3.687600700314823*^9, 3.6876007290734*^9}, {3.689077544381502*^9, 
   3.689077548924399*^9}, {3.689320456035818*^9, 3.689320495219096*^9}, 
   3.690090422197852*^9, {3.702287965946566*^9, 3.702288006305244*^9}, {
   3.702288058409808*^9, 3.7022880954729652`*^9}, {3.702288134409482*^9, 
   3.702288144265304*^9}}],

Cell[BoxData[
 TagBox[GridBox[{
    {"180", "180", "180", "180"},
    {"29", "38", "41", "39"}
   },
   GridBoxAlignment->{
    "Columns" -> {{Left}}, "ColumnsIndexed" -> {}, "Rows" -> {{Baseline}}, 
     "RowsIndexed" -> {}},
   GridBoxSpacings->{"Columns" -> {
       Offset[0.27999999999999997`], {
        Offset[2.0999999999999996`]}, 
       Offset[0.27999999999999997`]}, "ColumnsIndexed" -> {}, "Rows" -> {
       Offset[0.2], {
        Offset[0.4]}, 
       Offset[0.2]}, "RowsIndexed" -> {}}],
  Function[BoxForm`e$, 
   TableForm[BoxForm`e$]]]], "Output",
 CellChangeTimes->{
  3.702288095790717*^9, {3.7022881368032227`*^9, 3.702288145065727*^9}}]
}, Open  ]]
}, Closed]],

Cell[CellGroupData[{

Cell[TextData[{
 "Divergence, 1 ",
 Cell[BoxData[
  FormBox[
   SubscriptBox["N", "e"], TraditionalForm]]]
}], "Subsubsection",
 CellChangeTimes->{{3.683011783541141*^9, 3.683011815450452*^9}, 
   3.68301187532691*^9}],

Cell[TextData[{
 StyleBox["Mathematica",
  FontSlant->"Italic"],
 " gives several optimization methods. FindMaximum uses symbolic computations \
and is extremely slow with the large expressions used here.  NMaximize uses \
numerical operations, and so is much faster. Here, we use the Nelder-Mead \
method. NMaximize finds a local maximum given constraints on permissible \
ranges of variables. We use ParallelTable to set up likelihood searches for \
different combinations on individuals (by default, ",
 StyleBox["Mathematica",
  FontSlant->"Italic"],
 " has 4 computation kernels):"
}], "Text",
 CellChangeTimes->{{3.63491622340149*^9, 3.634916311134982*^9}, {
  3.634916516268305*^9, 3.634916546818695*^9}, {3.6349166068901253`*^9, 
  3.6349166304259253`*^9}, {3.634916747120569*^9, 3.634916769311508*^9}, {
  3.634916800791665*^9, 3.634916847006856*^9}, {3.65088190179996*^9, 
  3.65088190558396*^9}, {3.650996424399933*^9, 3.6509964301034946`*^9}, {
  3.650996486643243*^9, 3.650996684961697*^9}, {3.650997623569746*^9, 
  3.6509976284732113`*^9}, {3.6509978372348423`*^9, 3.6509978864494123`*^9}, {
  3.6509992582140493`*^9, 3.650999344059843*^9}, {3.651907866369281*^9, 
  3.6519078864624166`*^9}, {3.702451613691678*^9, 3.702451653683681*^9}, {
  3.7024517500531187`*^9, 3.702451752203772*^9}}],

Cell[BoxData[
 RowBox[{
  RowBox[{"AbsoluteTiming", "[", 
   RowBox[{"crispDIV", "=", 
    RowBox[{"ParallelTable", "[", 
     RowBox[{
      RowBox[{"NMaximize", "[", 
       RowBox[{
        RowBox[{"{", 
         RowBox[{
          RowBox[{"totallnLcond", "[", 
           RowBox[{"twoEnRXTsimpSortM0", ",", "\[Omega]", ",", "theta", ",", 
            RowBox[{"{", 
             RowBox[{"T", "\[Rule]", "tt"}], "}"}], ",", 
            RowBox[{"{", 
             RowBox[{"3", ",", "1", ",", "4", ",", "0"}], "}"}], ",", 
            RowBox[{
            "crisp1Counts", "\[LeftDoubleBracket]", "i", 
             "\[RightDoubleBracket]"}]}], "]"}], ",", 
          RowBox[{"7", ">", "tt", ">", "2"}], " ", ",", 
          RowBox[{"0.5", ">", "theta", ">", "0.01"}]}], "}"}], ",", 
        RowBox[{"{", 
         RowBox[{"tt", ",", "theta"}], "}"}], ",", 
        RowBox[{"Method", "\[Rule]", 
         RowBox[{"{", 
          RowBox[{"\"\<NelderMead\>\"", ",", 
           RowBox[{"\"\<ShrinkRatio\>\"", "\[Rule]", "0.5"}], ",", 
           RowBox[{"\"\<ContractRatio\>\"", "\[Rule]", "0.5"}], ",", 
           RowBox[{"\"\<ReflectRatio\>\"", "\[Rule]", "1"}], ",", " ", 
           RowBox[{"\"\<PostProcess\>\"", "\[Rule]", "False"}]}], "}"}]}]}], 
       "]"}], ",", 
      RowBox[{"{", 
       RowBox[{"i", ",", "1", ",", "4"}], "}"}]}], "]"}]}], "]"}], 
  ";"}]], "Input",
 CellChangeTimes->{{3.6508716346659327`*^9, 3.650871640483006*^9}, {
   3.650871927612337*^9, 3.650871942282441*^9}, {3.650871990619822*^9, 
   3.650872030828802*^9}, {3.650872275310733*^9, 3.650872275556849*^9}, {
   3.6508724339583397`*^9, 3.6508724458687983`*^9}, {3.6508732357658443`*^9, 
   3.650873279837229*^9}, {3.6508839880738087`*^9, 3.650883995448897*^9}, {
   3.650960766758924*^9, 3.650960784669168*^9}, 3.651222850173152*^9, 
   3.6512951551987877`*^9, {3.651902362237578*^9, 3.6519023772240133`*^9}, {
   3.651905773871903*^9, 3.651905774695407*^9}, {3.652678780467347*^9, 
   3.652678826092491*^9}, {3.652678994907619*^9, 3.652678996371183*^9}, {
   3.652679283507229*^9, 3.652679287795062*^9}, 3.652680010859721*^9, {
   3.65276385194249*^9, 3.652763910166934*^9}, {3.6829348762335443`*^9, 
   3.68293489204766*^9}, {3.682934950417227*^9, 3.682934953681889*^9}, {
   3.6829350667523117`*^9, 3.682935070372088*^9}, {3.6829351013054867`*^9, 
   3.682935101849598*^9}, {3.682935144145646*^9, 3.682935148960507*^9}, {
   3.682935717042345*^9, 3.682935736729116*^9}, {3.682935902590865*^9, 
   3.6829359171346292`*^9}, {3.687601815674279*^9, 3.6876018204724083`*^9}, {
   3.68907758076455*^9, 3.689077679109024*^9}, 3.68907780765555*^9, {
   3.6890814892204447`*^9, 3.689081491284484*^9}, {3.689320765787999*^9, 
   3.689320767643301*^9}, 3.689403026983576*^9, 3.689403863094358*^9, {
   3.689415478626266*^9, 3.68941548059359*^9}, {3.69010155939569*^9, 
   3.6901015736910257`*^9}, {3.6908739414166527`*^9, 3.690873988991358*^9}, 
   3.70229555082714*^9}],

Cell[BoxData[
 RowBox[{
  RowBox[{
  "crispDIV", ">>", 
   "\"\</home/konrad/Finished_Manuscripts/Jordan_et_al/Mathematica_Results/\
crispDIV.m\>\""}], ";"}]], "Input",
 CellChangeTimes->{{3.702295580764524*^9, 3.7022956434755096`*^9}}]
}, Closed]],

Cell[CellGroupData[{

Cell[TextData[{
 "Divergence, 2 ",
 Cell[BoxData[
  FormBox[
   SubscriptBox["N", "e"], TraditionalForm]]]
}], "Subsubsection",
 CellChangeTimes->{{3.683011783541141*^9, 3.683011815450452*^9}}],

Cell[TextData[{
 "We can fit a more complex model that allows for differences in ",
 Cell[BoxData[
  FormBox[
   SubscriptBox["N", "e"], TraditionalForm]]],
 " between populations in addition to divergence and gene flow. We assume 2 ",
 Cell[BoxData[
  FormBox[
   SubscriptBox["N", "e"], TraditionalForm]]],
 " parameters, one for the ancestral population and one of the descendant \
population and a different ",
 Cell[BoxData[
  FormBox[
   SubscriptBox["N", "e"], TraditionalForm]]],
 " for the other descendant."
}], "Text",
 CellChangeTimes->{{3.650997553390163*^9, 3.65099757276054*^9}, {
  3.650998476692597*^9, 3.650998594808901*^9}, {3.650999666755817*^9, 
  3.650999681829461*^9}, {3.65100035676167*^9, 3.651000495645299*^9}, {
  3.651000556594885*^9, 3.651000647581575*^9}, {3.6512972381968412`*^9, 
  3.651297239883066*^9}, {3.65130215857437*^9, 3.6513021670890503`*^9}, {
  3.651899612076647*^9, 3.651899853708659*^9}, {3.651907914806625*^9, 
  3.651907920990592*^9}, {3.702291814065786*^9, 3.702291824416787*^9}}],

Cell[TextData[{
 StyleBox["Note: ",
  FontWeight->"Bold"],
 "Using higher Working precision avoids the built-up of rounding error in the \
residuals (at the expense of increased run times). When using \
WorkingPrecision > MachinePrecision, constraints need to be given using \
Integers."
}], "Text",
 CellChangeTimes->{{3.651552993041243*^9, 3.651553077430757*^9}, {
   3.651899547738649*^9, 3.651899564787841*^9}, 3.651900386731966*^9, {
   3.651900457132986*^9, 3.651900515932232*^9}, 3.651907944165762*^9, {
   3.652596445337297*^9, 3.652596459063382*^9}, {3.652605638249976*^9, 
   3.652605855385849*^9}, {3.652606151009881*^9, 3.652606199249823*^9}, {
   3.652616182060153*^9, 3.652616227963966*^9}, {3.652682390930983*^9, 
   3.652682434986898*^9}, {3.6526869272685003`*^9, 3.65268693823656*^9}, {
   3.702451733548728*^9, 3.702451740987608*^9}}],

Cell[TextData[{
 "Finding the maximum is reasonably fast (<1 hr) for a model of strict \
divergence with 2 ",
 Cell[BoxData[
  FormBox[
   SubscriptBox["N", "e"], TraditionalForm]]],
 " parameters (we assume that only one of the descendant populations has a \
different ",
 Cell[BoxData[
  FormBox[
   SubscriptBox["N", "e"], TraditionalForm]]],
 " than the common ancestral population). Here we assume that ",
 StyleBox["urbanum",
  FontSlant->"Italic"],
 " has a lower ",
 Cell[BoxData[
  FormBox[
   SubscriptBox["N", "e"], TraditionalForm]],
  FormatType->"TraditionalForm"],
 " "
}], "Text",
 CellChangeTimes->{{3.652616752429667*^9, 3.652616809107883*^9}, {
   3.652676534802215*^9, 3.652676558049756*^9}, {3.6526772874741096`*^9, 
   3.652677290378083*^9}, {3.652686045067821*^9, 3.6526860851637278`*^9}, {
   3.652686228019787*^9, 3.652686238699692*^9}, {3.652686299251596*^9, 
   3.6526863056838293`*^9}, 3.652686917253093*^9, 3.652949958128162*^9, {
   3.7022912195852137`*^9, 3.702291231665633*^9}, {3.702291335097993*^9, 
   3.702291366905862*^9}, 3.7024510917177563`*^9, {3.70245170733951*^9, 
   3.702451732412075*^9}}],

Cell[BoxData[
 RowBox[{
  RowBox[{"AbsoluteTiming", "[", 
   RowBox[{"crisp1Div2Ne", "=", 
    RowBox[{"ParallelTable", "[", 
     RowBox[{
      RowBox[{"NMaximize", "[", 
       RowBox[{
        RowBox[{"{", 
         RowBox[{
          RowBox[{"totallnLcond", "[", 
           RowBox[{
           "twoEnRXTsimp\[Lambda]ySortM0", ",", "\[Omega]", ",", "theta", ",", 
            RowBox[{"{", 
             RowBox[{
              RowBox[{"T", "->", "tt"}], ",", 
              RowBox[{
               RowBox[{"\[Lambda]", "[", 
                RowBox[{"{", "y", "}"}], "]"}], "\[Rule]", "\[Lambda]urb"}]}],
              "}"}], ",", 
            RowBox[{"{", 
             RowBox[{"3", ",", "1", ",", "4", ",", "0"}], "}"}], ",", 
            RowBox[{
            "crisp1Counts", "\[LeftDoubleBracket]", "i", 
             "\[RightDoubleBracket]"}]}], "]"}], ",", " ", 
          RowBox[{
           RowBox[{
            RowBox[{"1", "/", "2"}], ">", "theta", ">", 
            RowBox[{"1", "/", "6"}]}], "&&", 
           RowBox[{"4", ">", "\[Lambda]urb", ">", "1"}], "&&", 
           RowBox[{"7", ">", "tt", ">", "2"}]}]}], "}"}], ",", 
        RowBox[{"{", 
         RowBox[{"theta", ",", "\[Lambda]urb", ",", "tt"}], "}"}], ",", 
        RowBox[{"Method", "\[Rule]", 
         RowBox[{"{", 
          RowBox[{"\"\<NelderMead\>\"", ",", 
           RowBox[{"\"\<ShrinkRatio\>\"", "\[Rule]", "0.5"}], ",", 
           RowBox[{"\"\<ContractRatio\>\"", "\[Rule]", "0.5"}], ",", 
           RowBox[{"\"\<ReflectRatio\>\"", "\[Rule]", "1"}], ",", " ", 
           RowBox[{"\"\<PostProcess\>\"", "\[Rule]", "False"}]}], "}"}]}], 
        ",", 
        RowBox[{"AccuracyGoal", "\[Rule]", "30"}], ",", 
        RowBox[{"PrecisionGoal", "\[Rule]", "30"}], ",", 
        RowBox[{"WorkingPrecision", "\[Rule]", "60"}]}], "]"}], ",", 
      RowBox[{"{", 
       RowBox[{"i", ",", "2", ",", "4"}], "}"}]}], "]"}]}], "]"}], 
  ";"}]], "Input",
 CellChangeTimes->{{3.619770415376967*^9, 3.619770415818143*^9}, {
   3.6197708194936237`*^9, 3.619770826006398*^9}, {3.619771016551427*^9, 
   3.619771017532133*^9}, {3.619771109888748*^9, 3.619771139423975*^9}, {
   3.61977127594065*^9, 3.619771295537281*^9}, {3.619771392419251*^9, 
   3.619771413090873*^9}, {3.619771520842554*^9, 3.619771531561865*^9}, {
   3.619960308678966*^9, 3.619960350394842*^9}, {3.620027906407196*^9, 
   3.6200279585055923`*^9}, {3.6200283956059427`*^9, 3.6200284246065683`*^9}, 
   3.629535757338437*^9, {3.629535815098484*^9, 3.629535820010086*^9}, {
   3.6295395436952753`*^9, 3.629539548519788*^9}, {3.631437454084692*^9, 
   3.6314374571012983`*^9}, {3.63143757109477*^9, 3.631437583247355*^9}, {
   3.631445960210849*^9, 3.63144596662914*^9}, {3.631514502551313*^9, 
   3.6315145335921383`*^9}, 3.6315395007654877`*^9, {3.631685586616508*^9, 
   3.63168562263144*^9}, {3.631686256950777*^9, 3.6316862593813334`*^9}, {
   3.631694055888401*^9, 3.631694071479279*^9}, {3.631697144413313*^9, 
   3.6316971813717833`*^9}, {3.6316972231421213`*^9, 
   3.6316972396365128`*^9}, {3.6320378100493107`*^9, 3.632037816806054*^9}, {
   3.632042297288927*^9, 3.632042309143484*^9}, 3.632043164737541*^9, 
   3.632396888279166*^9, {3.6323969406934834`*^9, 3.632396946037418*^9}, {
   3.634902937238266*^9, 3.6349029460144053`*^9}, {3.6349034683902597`*^9, 
   3.6349034685174837`*^9}, 3.63490349880153*^9, {3.634903536429686*^9, 
   3.634903623224133*^9}, 3.635100808176798*^9, {3.635101833418404*^9, 
   3.635101872415216*^9}, 3.63510192783739*^9, {3.635102081804225*^9, 
   3.6351021048504953`*^9}, 3.6351032968429747`*^9, {3.651223853985201*^9, 
   3.651223932822855*^9}, {3.651247016350547*^9, 3.651247025075933*^9}, 
   3.6512470565020857`*^9, 3.651247642555545*^9, 3.651247672980403*^9, 
   3.651247878266281*^9, 3.651294192594404*^9, {3.651294224751925*^9, 
   3.651294229878935*^9}, {3.651294317999683*^9, 3.6512943216470337`*^9}, {
   3.651302113943901*^9, 3.651302124330369*^9}, {3.651304360387808*^9, 
   3.65130436988957*^9}, {3.651305441936574*^9, 3.651305493738949*^9}, {
   3.651317086092876*^9, 3.6513171157810917`*^9}, {3.6513175119095984`*^9, 
   3.6513175144675713`*^9}, 3.6513177176082067`*^9, {3.65131787920601*^9, 
   3.651317886852446*^9}, {3.651318056713646*^9, 3.651318099842955*^9}, {
   3.651382131623309*^9, 3.651382152950438*^9}, {3.651383294667376*^9, 
   3.651383298795227*^9}, {3.6513928903978987`*^9, 3.6513929000779533`*^9}, {
   3.651397453608417*^9, 3.6513974603438463`*^9}, {3.651399164773327*^9, 
   3.651399187331912*^9}, {3.6514029351152773`*^9, 3.651402961583577*^9}, {
   3.651402999870078*^9, 3.651403012053506*^9}, {3.651403299427355*^9, 
   3.6514033333993397`*^9}, {3.651407537429737*^9, 3.65140753814649*^9}, 
   3.651407673149194*^9, {3.6514090767712812`*^9, 3.651409077201397*^9}, {
   3.651409132480978*^9, 3.651409136602528*^9}, {3.651409405736847*^9, 
   3.651409409624804*^9}, {3.6514101190645943`*^9, 3.651410120864073*^9}, {
   3.6514713193025837`*^9, 3.6514713481211042`*^9}, {3.6514713805523252`*^9, 
   3.651471418788019*^9}, {3.651473849979735*^9, 3.651473856305035*^9}, {
   3.651474434193783*^9, 3.651474448493911*^9}, {3.651474576181664*^9, 
   3.6514745818598213`*^9}, {3.6514774480253887`*^9, 3.651477498890156*^9}, {
   3.651484319726305*^9, 3.65148434188976*^9}, 3.651485669738099*^9, {
   3.651488180420146*^9, 3.6514881816641617`*^9}, {3.65149545123685*^9, 
   3.651495460955483*^9}, {3.651495621177266*^9, 3.651495689679575*^9}, 
   3.651508173979062*^9, {3.6515082252797117`*^9, 3.6515082327314568`*^9}, {
   3.651509206633978*^9, 3.651509229411641*^9}, {3.651509307026045*^9, 
   3.65150931358562*^9}, 3.651509346618185*^9, {3.6515540008497334`*^9, 
   3.651554026196478*^9}, {3.651811291555759*^9, 3.651811305090755*^9}, {
   3.651902191420422*^9, 3.651902214255332*^9}, 3.651902279518124*^9, {
   3.651905860153413*^9, 3.651905866158332*^9}, {3.651905908611051*^9, 
   3.651905913009818*^9}, {3.651907115760765*^9, 3.651907172674406*^9}, {
   3.651907236900174*^9, 3.651907267003353*^9}, 3.65190863162033*^9, {
   3.6519088995637503`*^9, 3.651908903268681*^9}, {3.652616274180729*^9, 
   3.652616293771543*^9}, {3.652616653700911*^9, 3.652616661916594*^9}, {
   3.652616885221117*^9, 3.65261689464045*^9}, {3.652679818349092*^9, 
   3.65267982953512*^9}, {3.652679878124722*^9, 3.652679884100028*^9}, 
   3.652679959689575*^9, {3.6829352760476627`*^9, 3.682935293975855*^9}, {
   3.6829365163761044`*^9, 3.6829365219597692`*^9}, {3.68293655857509*^9, 
   3.682936583439567*^9}, {3.682936623242037*^9, 3.682936637769844*^9}, {
   3.682936738576995*^9, 3.6829368456901703`*^9}, {3.682936878081848*^9, 
   3.682936925266136*^9}, {3.682936967403098*^9, 3.682936980881776*^9}, 
   3.6829401748178596`*^9, {3.687601812896299*^9, 3.6876018289438057`*^9}, {
   3.687602517779441*^9, 3.687602524704821*^9}, {3.689077724683666*^9, 
   3.6890777476432457`*^9}, 3.6890778150276203`*^9, {3.689078805206966*^9, 
   3.689078817084544*^9}, {3.6890814567810383`*^9, 3.6890814576364317`*^9}, 
   3.689320385996168*^9, {3.689320776091302*^9, 3.689320777874371*^9}, 
   3.689403029194096*^9, {3.689415494360388*^9, 3.689415496759515*^9}, 
   3.6899275958013163`*^9, {3.6899277530176773`*^9, 3.6899277842347183`*^9}, {
   3.6899279209552603`*^9, 3.6899279411541348`*^9}, {3.702295675099613*^9, 
   3.702295704282483*^9}}],

Cell[BoxData[
 RowBox[{
  RowBox[{
  "crisp1Div2Ne", ">>", 
   "\"\</home/konrad/Finished_Manuscripts/Jordan_et_al/Mathematica_Results/\
crisp1Div2Ne.m\>\""}], ";"}]], "Input",
 CellChangeTimes->{{3.702295580764524*^9, 3.7022956694231243`*^9}}]
}, Closed]],

Cell[CellGroupData[{

Cell[TextData[{
 "IM, ",
 Cell[BoxData[
  FormBox[
   RowBox[{"2", 
    SubscriptBox["N", "e"]}], TraditionalForm]]],
 ", ",
 Cell[BoxData[
  FormBox[
   SubscriptBox["M", 
    RowBox[{"urb", "\[Rule]", "riv"}]], TraditionalForm]],
  FormatType->"TraditionalForm"]
}], "Subsubsection",
 CellChangeTimes->{{3.683011783541141*^9, 3.683011825400607*^9}, {
  3.70229362144995*^9, 3.702293634947646*^9}}],

Cell[TextData[{
 "Does allowing for post-divergence gene flow improve the fit compared to a \
model of asymmetric ",
 Cell[BoxData[
  FormBox[
   SubscriptBox["N", "e"], TraditionalForm]]],
 " without gene flow? "
}], "Text",
 CellChangeTimes->{{3.6894488342338657`*^9, 3.6894488522867327`*^9}, {
   3.702291829635363*^9, 3.702291850249864*^9}, 3.702451110851077*^9}],

Cell[BoxData[
 RowBox[{
  RowBox[{"AbsoluteTiming", "[", 
   RowBox[{"crisp1Div2NeMUrbtoRiv", "=", 
    RowBox[{"ParallelTable", "[", 
     RowBox[{
      RowBox[{"NMaximize", "[", 
       RowBox[{
        RowBox[{"{", 
         RowBox[{
          RowBox[{"totallnLcond", "[", 
           RowBox[{
           "twoEnRXTsimp\[Lambda]ySort", ",", "\[Omega]", ",", "theta", ",", 
            RowBox[{"{", 
             RowBox[{
              RowBox[{"M", "\[Rule]", "MM"}], ",", 
              RowBox[{"T", "->", "tt"}], ",", 
              RowBox[{
               RowBox[{"\[Lambda]", "[", 
                RowBox[{"{", "y", "}"}], "]"}], "\[Rule]", "\[Lambda]urb"}]}],
              "}"}], ",", 
            RowBox[{"{", 
             RowBox[{"3", ",", "1", ",", "4", ",", "0"}], "}"}], ",", 
            RowBox[{
            "crisp1Counts", "\[LeftDoubleBracket]", "i", 
             "\[RightDoubleBracket]"}]}], "]"}], ",", " ", 
          RowBox[{
           RowBox[{
            RowBox[{"1", "/", "2"}], ">", "theta", ">", 
            RowBox[{"1", "/", "10"}]}], "&&", 
           RowBox[{"5", ">", "\[Lambda]urb", ">", "1"}], "&&", 
           RowBox[{"13", ">", "tt", ">", "2"}], "&&", 
           RowBox[{
            RowBox[{"1", "/", "2"}], ">", "MM", ">", "0"}]}]}], "}"}], ",", 
        RowBox[{"{", 
         RowBox[{"theta", ",", "\[Lambda]urb", ",", "tt", ",", "MM"}], "}"}], 
        ",", 
        RowBox[{"Method", "\[Rule]", 
         RowBox[{"{", 
          RowBox[{"\"\<NelderMead\>\"", ",", 
           RowBox[{"\"\<ShrinkRatio\>\"", "\[Rule]", "0.5"}], ",", 
           RowBox[{"\"\<ContractRatio\>\"", "\[Rule]", "0.5"}], ",", 
           RowBox[{"\"\<ReflectRatio\>\"", "\[Rule]", "1"}], ",", " ", 
           RowBox[{"\"\<PostProcess\>\"", "\[Rule]", "False"}]}], "}"}]}], 
        ",", 
        RowBox[{"AccuracyGoal", "\[Rule]", "25"}], ",", 
        RowBox[{"PrecisionGoal", "\[Rule]", "25"}], ",", 
        RowBox[{"WorkingPrecision", "\[Rule]", "50"}]}], "]"}], ",", 
      RowBox[{"{", 
       RowBox[{"i", ",", "2", ",", "4"}], "}"}]}], "]"}]}], "]"}], 
  ";"}]], "Input",
 CellChangeTimes->{{3.619770415376967*^9, 3.619770415818143*^9}, {
   3.6197708194936237`*^9, 3.619770826006398*^9}, {3.619771016551427*^9, 
   3.619771017532133*^9}, {3.619771109888748*^9, 3.619771139423975*^9}, {
   3.61977127594065*^9, 3.619771295537281*^9}, {3.619771392419251*^9, 
   3.619771413090873*^9}, {3.619771520842554*^9, 3.619771531561865*^9}, {
   3.619960308678966*^9, 3.619960350394842*^9}, {3.620027906407196*^9, 
   3.6200279585055923`*^9}, {3.6200283956059427`*^9, 3.6200284246065683`*^9}, 
   3.629535757338437*^9, {3.629535815098484*^9, 3.629535820010086*^9}, {
   3.6295395436952753`*^9, 3.629539548519788*^9}, {3.631437454084692*^9, 
   3.6314374571012983`*^9}, {3.63143757109477*^9, 3.631437583247355*^9}, {
   3.631445960210849*^9, 3.63144596662914*^9}, {3.631514502551313*^9, 
   3.6315145335921383`*^9}, 3.6315395007654877`*^9, {3.631685586616508*^9, 
   3.63168562263144*^9}, {3.631686256950777*^9, 3.6316862593813334`*^9}, {
   3.631694055888401*^9, 3.631694071479279*^9}, {3.631697144413313*^9, 
   3.6316971813717833`*^9}, {3.6316972231421213`*^9, 
   3.6316972396365128`*^9}, {3.6320378100493107`*^9, 3.632037816806054*^9}, {
   3.632042297288927*^9, 3.632042309143484*^9}, 3.632043164737541*^9, 
   3.632396888279166*^9, {3.6323969406934834`*^9, 3.632396946037418*^9}, {
   3.634902937238266*^9, 3.6349029460144053`*^9}, {3.6349034683902597`*^9, 
   3.6349034685174837`*^9}, 3.63490349880153*^9, {3.634903536429686*^9, 
   3.634903623224133*^9}, 3.635100808176798*^9, {3.635101833418404*^9, 
   3.635101872415216*^9}, 3.63510192783739*^9, {3.635102081804225*^9, 
   3.6351021048504953`*^9}, 3.6351032968429747`*^9, {3.651223853985201*^9, 
   3.651223932822855*^9}, {3.651247016350547*^9, 3.651247025075933*^9}, 
   3.6512470565020857`*^9, 3.651247642555545*^9, 3.651247672980403*^9, 
   3.651247878266281*^9, 3.651294192594404*^9, {3.651294224751925*^9, 
   3.651294229878935*^9}, {3.651294317999683*^9, 3.6512943216470337`*^9}, {
   3.651302113943901*^9, 3.651302124330369*^9}, {3.651304360387808*^9, 
   3.65130436988957*^9}, {3.651305441936574*^9, 3.651305493738949*^9}, {
   3.651317086092876*^9, 3.6513171157810917`*^9}, {3.6513175119095984`*^9, 
   3.6513175144675713`*^9}, 3.6513177176082067`*^9, {3.65131787920601*^9, 
   3.651317886852446*^9}, {3.651318056713646*^9, 3.651318099842955*^9}, {
   3.651382131623309*^9, 3.651382152950438*^9}, {3.651383294667376*^9, 
   3.651383298795227*^9}, {3.6513928903978987`*^9, 3.6513929000779533`*^9}, {
   3.651397453608417*^9, 3.6513974603438463`*^9}, {3.651399164773327*^9, 
   3.651399187331912*^9}, {3.6514029351152773`*^9, 3.651402961583577*^9}, {
   3.651402999870078*^9, 3.651403012053506*^9}, {3.651403299427355*^9, 
   3.6514033333993397`*^9}, {3.651407537429737*^9, 3.65140753814649*^9}, 
   3.651407673149194*^9, {3.6514090767712812`*^9, 3.651409077201397*^9}, {
   3.651409132480978*^9, 3.651409136602528*^9}, {3.651409405736847*^9, 
   3.651409409624804*^9}, {3.6514101190645943`*^9, 3.651410120864073*^9}, {
   3.6514713193025837`*^9, 3.6514713481211042`*^9}, {3.6514713805523252`*^9, 
   3.651471418788019*^9}, {3.651473849979735*^9, 3.651473856305035*^9}, {
   3.651474434193783*^9, 3.651474448493911*^9}, {3.651474576181664*^9, 
   3.6514745818598213`*^9}, {3.6514774480253887`*^9, 3.651477498890156*^9}, {
   3.651484319726305*^9, 3.65148434188976*^9}, {3.651485033023615*^9, 
   3.651485158647912*^9}, 3.651485605994958*^9, {3.651495721655098*^9, 
   3.651495749833482*^9}, {3.651508273333469*^9, 3.6515082823879137`*^9}, {
   3.651508521371667*^9, 3.651508540371415*^9}, 3.651509242258316*^9, {
   3.651509432985675*^9, 3.651509476234167*^9}, 3.651554139860354*^9, 
   3.6515542342051163`*^9, {3.651554415054153*^9, 3.651554425681231*^9}, {
   3.652616958268857*^9, 3.652616987980905*^9}, {3.652679852301284*^9, 
   3.652679860526188*^9}, {3.652679902260127*^9, 3.652679927387609*^9}, 
   3.652680169838146*^9, {3.652687276788533*^9, 3.6526872805740757`*^9}, {
   3.653124816453534*^9, 3.6531248173893337`*^9}, 3.6531251186213207`*^9, {
   3.682940156804779*^9, 3.6829402549935513`*^9}, {3.6876018577941027`*^9, 
   3.687601875208724*^9}, 3.6876025649625998`*^9, {3.6877627966829777`*^9, 
   3.687762803991868*^9}, {3.6877817183575783`*^9, 3.68778174692969*^9}, {
   3.6890785009107723`*^9, 3.689078543019524*^9}, {3.689078871452757*^9, 
   3.6890788758671703`*^9}, {3.6890789082440777`*^9, 3.689078909939371*^9}, {
   3.6890814997166758`*^9, 3.6890815009641933`*^9}, {3.689312521498568*^9, 
   3.6893125508253317`*^9}, {3.689315501993855*^9, 3.6893155592737427`*^9}, {
   3.689315654362927*^9, 3.689315659953219*^9}, 3.6893156934213676`*^9, 
   3.689320394187397*^9, {3.689320791369632*^9, 3.6893207929619102`*^9}, 
   3.689403723926434*^9, 3.6894073096379843`*^9, {3.6894076991695347`*^9, 
   3.689407699631687*^9}, {3.689410323894767*^9, 3.689410346870722*^9}, {
   3.689415781104508*^9, 3.689415783640521*^9}, 3.689427438275383*^9, 
   3.689448815447476*^9, 3.702291861474321*^9}],

Cell[BoxData[
 RowBox[{
  RowBox[{
  "crisp1Div2NeMUrbtoRiv", ">>", 
   "\"\</home/konrad/Finished_Manuscripts/Jordan_et_al/Mathematica_Results/\
crisp1Div2NeMUrbtoRiv.m\>\""}], ";"}]], "Input",
 CellChangeTimes->{{3.702295580764524*^9, 3.7022956694231243`*^9}, {
  3.702295734028043*^9, 3.702295737371209*^9}}],

Cell["\<\
We run the 1st dataset separately, given the different MLEs (and hence \
different search bounds):\
\>", "Text",
 CellChangeTimes->{{3.6894488342338657`*^9, 3.689448875066674*^9}, {
   3.70229190243375*^9, 3.7022919346898117`*^9}, 3.7024517658352623`*^9}],

Cell[CellGroupData[{

Cell[BoxData[
 RowBox[{
  RowBox[{"AbsoluteTiming", "[", "\[IndentingNewLine]", 
   RowBox[{"crisp1Div2NeMRivtoUrb1st", "=", "\[IndentingNewLine]", 
    RowBox[{"NMaximize", "[", 
     RowBox[{
      RowBox[{"{", 
       RowBox[{
        RowBox[{"totallnLcond", "[", 
         RowBox[{
         "twoEnRXTsimp\[Lambda]xSort", ",", "\[Omega]", ",", "theta", ",", 
          RowBox[{"{", 
           RowBox[{
            RowBox[{"M", "\[Rule]", "MM"}], ",", 
            RowBox[{"T", "->", "tt"}], ",", 
            RowBox[{
             RowBox[{"\[Lambda]", "[", 
              RowBox[{"{", "x", "}"}], "]"}], "\[Rule]", "\[Lambda]urb"}]}], 
           "}"}], ",", 
          RowBox[{"{", 
           RowBox[{"1", ",", "3", ",", "4", ",", "0"}], "}"}], ",", 
          RowBox[{
          "crisp1CountsB", "\[LeftDoubleBracket]", "1", 
           "\[RightDoubleBracket]"}]}], "]"}], ",", " ", 
        RowBox[{
         RowBox[{
          RowBox[{"4", "/", "10"}], ">", "theta", ">", 
          RowBox[{"1", "/", "10"}]}], "&&", 
         RowBox[{"40", ">", "\[Lambda]urb", ">", "5"}], "&&", 
         RowBox[{"20", ">", "tt", ">", "6"}], "&&", 
         RowBox[{"1", ">", "MM", ">", "0"}]}]}], "}"}], ",", 
      RowBox[{"{", 
       RowBox[{"theta", ",", "\[Lambda]urb", ",", "tt", ",", "MM"}], "}"}], 
      ",", 
      RowBox[{"Method", "\[Rule]", 
       RowBox[{"{", 
        RowBox[{"\"\<NelderMead\>\"", ",", 
         RowBox[{"\"\<ShrinkRatio\>\"", "\[Rule]", "0.5"}], ",", 
         RowBox[{"\"\<ContractRatio\>\"", "\[Rule]", "0.5"}], ",", 
         RowBox[{"\"\<ReflectRatio\>\"", "\[Rule]", "1"}], ",", " ", 
         RowBox[{"\"\<PostProcess\>\"", "\[Rule]", "False"}]}], "}"}]}], ",", 
      RowBox[{"AccuracyGoal", "\[Rule]", "20"}], ",", 
      RowBox[{"PrecisionGoal", "\[Rule]", "20"}], ",", 
      RowBox[{"WorkingPrecision", "\[Rule]", "40"}]}], "]"}]}], "]"}], 
  ";"}]], "Input",
 CellChangeTimes->{{3.619770415376967*^9, 3.619770415818143*^9}, {
   3.6197708194936237`*^9, 3.619770826006398*^9}, {3.619771016551427*^9, 
   3.619771017532133*^9}, {3.619771109888748*^9, 3.619771139423975*^9}, {
   3.61977127594065*^9, 3.619771295537281*^9}, {3.619771392419251*^9, 
   3.619771413090873*^9}, {3.619771520842554*^9, 3.619771531561865*^9}, {
   3.619960308678966*^9, 3.619960350394842*^9}, {3.620027906407196*^9, 
   3.6200279585055923`*^9}, {3.6200283956059427`*^9, 3.6200284246065683`*^9}, 
   3.629535757338437*^9, {3.629535815098484*^9, 3.629535820010086*^9}, {
   3.6295395436952753`*^9, 3.629539548519788*^9}, {3.631437454084692*^9, 
   3.6314374571012983`*^9}, {3.63143757109477*^9, 3.631437583247355*^9}, {
   3.631445960210849*^9, 3.63144596662914*^9}, {3.631514502551313*^9, 
   3.6315145335921383`*^9}, 3.6315395007654877`*^9, {3.631685586616508*^9, 
   3.63168562263144*^9}, {3.631686256950777*^9, 3.6316862593813334`*^9}, {
   3.631694055888401*^9, 3.631694071479279*^9}, {3.631697144413313*^9, 
   3.6316971813717833`*^9}, {3.6316972231421213`*^9, 
   3.6316972396365128`*^9}, {3.6320378100493107`*^9, 3.632037816806054*^9}, {
   3.632042297288927*^9, 3.632042309143484*^9}, 3.632043164737541*^9, 
   3.632396888279166*^9, {3.6323969406934834`*^9, 3.632396946037418*^9}, {
   3.634902937238266*^9, 3.6349029460144053`*^9}, {3.6349034683902597`*^9, 
   3.6349034685174837`*^9}, 3.63490349880153*^9, {3.634903536429686*^9, 
   3.634903623224133*^9}, 3.635100808176798*^9, {3.635101833418404*^9, 
   3.635101872415216*^9}, 3.63510192783739*^9, {3.635102081804225*^9, 
   3.6351021048504953`*^9}, 3.6351032968429747`*^9, {3.651223853985201*^9, 
   3.651223932822855*^9}, {3.651247016350547*^9, 3.651247025075933*^9}, 
   3.6512470565020857`*^9, 3.651247642555545*^9, 3.651247672980403*^9, 
   3.651247878266281*^9, 3.651294192594404*^9, {3.651294224751925*^9, 
   3.651294229878935*^9}, {3.651294317999683*^9, 3.6512943216470337`*^9}, {
   3.651302113943901*^9, 3.651302124330369*^9}, {3.651304360387808*^9, 
   3.65130436988957*^9}, {3.651305441936574*^9, 3.651305493738949*^9}, {
   3.651317086092876*^9, 3.6513171157810917`*^9}, {3.6513175119095984`*^9, 
   3.6513175144675713`*^9}, 3.6513177176082067`*^9, {3.65131787920601*^9, 
   3.651317886852446*^9}, {3.651318056713646*^9, 3.651318099842955*^9}, {
   3.651382131623309*^9, 3.651382152950438*^9}, {3.651383294667376*^9, 
   3.651383298795227*^9}, {3.6513928903978987`*^9, 3.6513929000779533`*^9}, {
   3.651397453608417*^9, 3.6513974603438463`*^9}, {3.651399164773327*^9, 
   3.651399187331912*^9}, {3.6514029351152773`*^9, 3.651402961583577*^9}, {
   3.651402999870078*^9, 3.651403012053506*^9}, {3.651403299427355*^9, 
   3.6514033333993397`*^9}, {3.651407537429737*^9, 3.65140753814649*^9}, 
   3.651407673149194*^9, {3.6514090767712812`*^9, 3.651409077201397*^9}, {
   3.651409132480978*^9, 3.651409136602528*^9}, {3.651409405736847*^9, 
   3.651409409624804*^9}, {3.6514101190645943`*^9, 3.651410120864073*^9}, {
   3.6514713193025837`*^9, 3.6514713481211042`*^9}, {3.6514713805523252`*^9, 
   3.651471418788019*^9}, {3.651473849979735*^9, 3.651473856305035*^9}, {
   3.651474434193783*^9, 3.651474448493911*^9}, {3.651474576181664*^9, 
   3.6514745818598213`*^9}, {3.6514774480253887`*^9, 3.651477498890156*^9}, {
   3.651484319726305*^9, 3.65148434188976*^9}, {3.651485033023615*^9, 
   3.651485158647912*^9}, 3.651485605994958*^9, {3.651495721655098*^9, 
   3.651495749833482*^9}, {3.651508273333469*^9, 3.6515082823879137`*^9}, {
   3.651508521371667*^9, 3.651508540371415*^9}, 3.651509242258316*^9, {
   3.651509432985675*^9, 3.651509476234167*^9}, 3.651554139860354*^9, 
   3.6515542342051163`*^9, {3.651554415054153*^9, 3.651554425681231*^9}, {
   3.652616958268857*^9, 3.652616987980905*^9}, {3.652679852301284*^9, 
   3.652679860526188*^9}, {3.652679902260127*^9, 3.652679927387609*^9}, 
   3.652680169838146*^9, {3.652687276788533*^9, 3.6526872805740757`*^9}, {
   3.653124816453534*^9, 3.6531248173893337`*^9}, 3.6531251186213207`*^9, {
   3.682940156804779*^9, 3.6829402549935513`*^9}, {3.682940444451302*^9, 
   3.682940460673118*^9}, 3.682940552697339*^9, 3.682940637948756*^9, {
   3.6876019102191343`*^9, 3.687601920571443*^9}, 3.6876982099257183`*^9, {
   3.6877622036634617`*^9, 3.687762230193923*^9}, {3.687764775738915*^9, 
   3.6877648049700947`*^9}, {3.688275999532823*^9, 3.688276004028817*^9}, {
   3.6890785577826433`*^9, 3.689078593098818*^9}, {3.689078961291584*^9, 
   3.6890789623631268`*^9}, {3.689081519995927*^9, 3.689081521532123*^9}, 
   3.689311968650097*^9, {3.6893145181067123`*^9, 3.6893145692177277`*^9}, {
   3.6893154941863747`*^9, 3.689315498562294*^9}, {3.6893156626590843`*^9, 
   3.689315682898473*^9}, 3.689318847893847*^9, {3.689320797122589*^9, 
   3.68932079991355*^9}, 3.6894030766566677`*^9, {3.6894076783534727`*^9, 
   3.689407678823863*^9}, {3.689408059897696*^9, 3.689408071056539*^9}, {
   3.689415795328807*^9, 3.689415797200306*^9}, 3.689427369804001*^9, {
   3.689427457258585*^9, 3.689427458131361*^9}, {3.689428489127102*^9, 
   3.689428497575078*^9}, {3.689448703304443*^9, 3.68944875353592*^9}, {
   3.689448964118618*^9, 3.689448978944208*^9}, 3.702295751627756*^9}],

Cell[BoxData[
 RowBox[{
  StyleBox[
   RowBox[{"NMaximize", "::", "cvmit"}], "MessageName"], ":", 
  " ", "\<\"Failed to converge to the requested accuracy or precision within \
\[NoBreak]\\!\\(100\\)\[NoBreak] iterations. \\!\\(\\*ButtonBox[\\\"\
\[RightSkeleton]\\\", ButtonStyle->\\\"Link\\\", ButtonFrame->None, \
ButtonData:>\\\"paclet:ref/NMaximize\\\", ButtonNote -> \
\\\"NMaximize::cvmit\\\"]\\)\"\>"}]], "Message", "MSG",
 CellChangeTimes->{3.68946333222591*^9}],

Cell[BoxData[
 RowBox[{"{", 
  RowBox[{"3838.712547`", ",", 
   RowBox[{"{", 
    RowBox[{
     RowBox[{
     "-", "1472.190796660000458426573950182407765921914106531797035561915`40.\
"}], ",", 
     RowBox[{"{", 
      RowBox[{
       RowBox[{
       "theta", "\[Rule]", 
        "0.2497755464445984364590819291238564309443199872920113006125200280869\
3834004406`40."}], ",", 
       RowBox[{
       "\[Lambda]urb", "\[Rule]", 
        "39.9999445898734187417108660287030663123197054292587680519664`40."}],
        ",", 
       RowBox[{
       "tt", "\[Rule]", 
        "11.499253435526675371620465106592840557023469310775516533644326287129\
62428423608`40."}], ",", 
       RowBox[{
       "MM", "\[Rule]", 
        "0.4034631278399357099821411764410426356002170348660901358528524204486\
5891351654`40."}]}], "}"}]}], "}"}]}], "}"}]], "Output",
 CellChangeTimes->{3.689463332228808*^9}]
}, Closed]]
}, Closed]],

Cell[CellGroupData[{

Cell[TextData[{
 "IM, ",
 Cell[BoxData[
  FormBox[
   RowBox[{"2", 
    SubscriptBox["N", "e"]}], TraditionalForm]]],
 ", ",
 Cell[BoxData[
  FormBox[
   SubscriptBox["M", 
    RowBox[{"riv", "\[Rule]", "urb"}]], TraditionalForm]],
  FormatType->"TraditionalForm"]
}], "Subsubsection",
 CellChangeTimes->{{3.683011783541141*^9, 3.683011825400607*^9}, {
  3.70229362144995*^9, 3.702293653107224*^9}}],

Cell[TextData[{
 "Gene flow in the revers direction (from ",
 StyleBox["rivale",
  FontSlant->"Italic"],
 " into ",
 StyleBox["urbanum",
  FontSlant->"Italic"],
 "). Note that this is biologically unrealistic given that ",
 StyleBox["urbanum",
  FontSlant->"Italic"],
 " is a selfer:"
}], "Text",
 CellChangeTimes->{{3.702291960147442*^9, 3.702292004138028*^9}}],

Cell[BoxData[
 RowBox[{
  RowBox[{"AbsoluteTiming", "[", "\[IndentingNewLine]", 
   RowBox[{"crisp1Div2NeMRivtoUrb", "=", "\[IndentingNewLine]", 
    RowBox[{"ParallelTable", "[", 
     RowBox[{
      RowBox[{"NMaximize", "[", 
       RowBox[{
        RowBox[{"{", 
         RowBox[{
          RowBox[{"totallnLcond", "[", 
           RowBox[{
           "twoEnRXTsimp\[Lambda]xSort", ",", "\[Omega]", ",", "theta", ",", 
            RowBox[{"{", 
             RowBox[{
              RowBox[{"M", "\[Rule]", "MM"}], ",", 
              RowBox[{"T", "->", "tt"}], ",", 
              RowBox[{
               RowBox[{"\[Lambda]", "[", 
                RowBox[{"{", "x", "}"}], "]"}], "\[Rule]", "\[Lambda]urb"}]}],
              "}"}], ",", 
            RowBox[{"{", 
             RowBox[{"1", ",", "3", ",", "4", ",", "0"}], "}"}], ",", 
            RowBox[{
            "crisp1CountsB", "\[LeftDoubleBracket]", "i", 
             "\[RightDoubleBracket]"}]}], "]"}], ",", " ", 
          RowBox[{
           RowBox[{
            RowBox[{"2", "/", "5"}], ">", "theta", ">", 
            RowBox[{"1", "/", "5"}]}], "&&", 
           RowBox[{"4", ">", "\[Lambda]urb", ">", "1"}], "&&", 
           RowBox[{"8", ">", "tt", ">", "3"}], "&&", 
           RowBox[{
            RowBox[{"1", "/", "8"}], ">", "MM", ">", "0"}]}]}], "}"}], ",", 
        RowBox[{"{", 
         RowBox[{"theta", ",", "\[Lambda]urb", ",", "tt", ",", "MM"}], "}"}], 
        ",", 
        RowBox[{"Method", "\[Rule]", 
         RowBox[{"{", 
          RowBox[{"\"\<NelderMead\>\"", ",", 
           RowBox[{"\"\<ShrinkRatio\>\"", "\[Rule]", "0.5"}], ",", 
           RowBox[{"\"\<ContractRatio\>\"", "\[Rule]", "0.5"}], ",", 
           RowBox[{"\"\<ReflectRatio\>\"", "\[Rule]", "1"}], ",", " ", 
           RowBox[{"\"\<PostProcess\>\"", "\[Rule]", "False"}]}], "}"}]}], 
        ",", 
        RowBox[{"AccuracyGoal", "\[Rule]", "30"}], ",", 
        RowBox[{"PrecisionGoal", "\[Rule]", "30"}], ",", 
        RowBox[{"WorkingPrecision", "\[Rule]", "60"}]}], "]"}], ",", 
      RowBox[{"{", 
       RowBox[{"i", ",", "2", ",", "4"}], "}"}]}], "]"}]}], "]"}], 
  ";"}]], "Input",
 CellChangeTimes->{{3.619770415376967*^9, 3.619770415818143*^9}, {
   3.6197708194936237`*^9, 3.619770826006398*^9}, {3.619771016551427*^9, 
   3.619771017532133*^9}, {3.619771109888748*^9, 3.619771139423975*^9}, {
   3.61977127594065*^9, 3.619771295537281*^9}, {3.619771392419251*^9, 
   3.619771413090873*^9}, {3.619771520842554*^9, 3.619771531561865*^9}, {
   3.619960308678966*^9, 3.619960350394842*^9}, {3.620027906407196*^9, 
   3.6200279585055923`*^9}, {3.6200283956059427`*^9, 3.6200284246065683`*^9}, 
   3.629535757338437*^9, {3.629535815098484*^9, 3.629535820010086*^9}, {
   3.6295395436952753`*^9, 3.629539548519788*^9}, {3.631437454084692*^9, 
   3.6314374571012983`*^9}, {3.63143757109477*^9, 3.631437583247355*^9}, {
   3.631445960210849*^9, 3.63144596662914*^9}, {3.631514502551313*^9, 
   3.6315145335921383`*^9}, 3.6315395007654877`*^9, {3.631685586616508*^9, 
   3.63168562263144*^9}, {3.631686256950777*^9, 3.6316862593813334`*^9}, {
   3.631694055888401*^9, 3.631694071479279*^9}, {3.631697144413313*^9, 
   3.6316971813717833`*^9}, {3.6316972231421213`*^9, 
   3.6316972396365128`*^9}, {3.6320378100493107`*^9, 3.632037816806054*^9}, {
   3.632042297288927*^9, 3.632042309143484*^9}, 3.632043164737541*^9, 
   3.632396888279166*^9, {3.6323969406934834`*^9, 3.632396946037418*^9}, {
   3.634902937238266*^9, 3.6349029460144053`*^9}, {3.6349034683902597`*^9, 
   3.6349034685174837`*^9}, 3.63490349880153*^9, {3.634903536429686*^9, 
   3.634903623224133*^9}, 3.635100808176798*^9, {3.635101833418404*^9, 
   3.635101872415216*^9}, 3.63510192783739*^9, {3.635102081804225*^9, 
   3.6351021048504953`*^9}, 3.6351032968429747`*^9, {3.651223853985201*^9, 
   3.651223932822855*^9}, {3.651247016350547*^9, 3.651247025075933*^9}, 
   3.6512470565020857`*^9, 3.651247642555545*^9, 3.651247672980403*^9, 
   3.651247878266281*^9, 3.651294192594404*^9, {3.651294224751925*^9, 
   3.651294229878935*^9}, {3.651294317999683*^9, 3.6512943216470337`*^9}, {
   3.651302113943901*^9, 3.651302124330369*^9}, {3.651304360387808*^9, 
   3.65130436988957*^9}, {3.651305441936574*^9, 3.651305493738949*^9}, {
   3.651317086092876*^9, 3.6513171157810917`*^9}, {3.6513175119095984`*^9, 
   3.6513175144675713`*^9}, 3.6513177176082067`*^9, {3.65131787920601*^9, 
   3.651317886852446*^9}, {3.651318056713646*^9, 3.651318099842955*^9}, {
   3.651382131623309*^9, 3.651382152950438*^9}, {3.651383294667376*^9, 
   3.651383298795227*^9}, {3.6513928903978987`*^9, 3.6513929000779533`*^9}, {
   3.651397453608417*^9, 3.6513974603438463`*^9}, {3.651399164773327*^9, 
   3.651399187331912*^9}, {3.6514029351152773`*^9, 3.651402961583577*^9}, {
   3.651402999870078*^9, 3.651403012053506*^9}, {3.651403299427355*^9, 
   3.6514033333993397`*^9}, {3.651407537429737*^9, 3.65140753814649*^9}, 
   3.651407673149194*^9, {3.6514090767712812`*^9, 3.651409077201397*^9}, {
   3.651409132480978*^9, 3.651409136602528*^9}, {3.651409405736847*^9, 
   3.651409409624804*^9}, {3.6514101190645943`*^9, 3.651410120864073*^9}, {
   3.6514713193025837`*^9, 3.6514713481211042`*^9}, {3.6514713805523252`*^9, 
   3.651471418788019*^9}, {3.651473849979735*^9, 3.651473856305035*^9}, {
   3.651474434193783*^9, 3.651474448493911*^9}, {3.651474576181664*^9, 
   3.6514745818598213`*^9}, {3.6514774480253887`*^9, 3.651477498890156*^9}, {
   3.651484319726305*^9, 3.65148434188976*^9}, {3.651485033023615*^9, 
   3.651485158647912*^9}, 3.651485605994958*^9, {3.651495721655098*^9, 
   3.651495749833482*^9}, {3.651508273333469*^9, 3.6515082823879137`*^9}, {
   3.651508521371667*^9, 3.651508540371415*^9}, 3.651509242258316*^9, {
   3.651509432985675*^9, 3.651509476234167*^9}, 3.651554139860354*^9, 
   3.6515542342051163`*^9, {3.651554415054153*^9, 3.651554425681231*^9}, {
   3.652616958268857*^9, 3.652616987980905*^9}, {3.652679852301284*^9, 
   3.652679860526188*^9}, {3.652679902260127*^9, 3.652679927387609*^9}, 
   3.652680169838146*^9, {3.652687276788533*^9, 3.6526872805740757`*^9}, {
   3.653124816453534*^9, 3.6531248173893337`*^9}, 3.6531251186213207`*^9, {
   3.682940156804779*^9, 3.6829402549935513`*^9}, {3.682940444451302*^9, 
   3.682940460673118*^9}, 3.682940552697339*^9, 3.682940637948756*^9, {
   3.6876019102191343`*^9, 3.687601920571443*^9}, 3.6876982099257183`*^9, {
   3.6877622036634617`*^9, 3.687762230193923*^9}, {3.687764775738915*^9, 
   3.6877648049700947`*^9}, {3.688275999532823*^9, 3.688276004028817*^9}, {
   3.6890785577826433`*^9, 3.689078593098818*^9}, {3.689078961291584*^9, 
   3.6890789623631268`*^9}, {3.689081519995927*^9, 3.689081521532123*^9}, 
   3.689311968650097*^9, {3.6893145181067123`*^9, 3.6893145692177277`*^9}, {
   3.6893154941863747`*^9, 3.689315498562294*^9}, {3.6893156626590843`*^9, 
   3.689315682898473*^9}, 3.689318847893847*^9, {3.689320797122589*^9, 
   3.68932079991355*^9}, 3.6894030766566677`*^9, {3.6894076783534727`*^9, 
   3.689407678823863*^9}, {3.689408059897696*^9, 3.689408071056539*^9}, {
   3.689415795328807*^9, 3.689415797200306*^9}, 3.689427369804001*^9, {
   3.689427457258585*^9, 3.689427458131361*^9}, {3.689428489127102*^9, 
   3.689428497575078*^9}, 3.689449013337384*^9, {3.689449121486553*^9, 
   3.689449121591806*^9}, {3.6894491591742907`*^9, 3.689449159253542*^9}, {
   3.689488358289459*^9, 3.689488403208152*^9}, 3.689497292907762*^9, 
   3.689497329571866*^9, 3.702295781538126*^9}],

Cell[BoxData[
 RowBox[{
  RowBox[{
  "crisp1Div2NeMRivtoUrb", ">>", 
   "\"\</home/konrad/Finished_Manuscripts/Jordan_et_al/Mathematica_Results/\
crisp1Div2NeMRivtoUrb.m\>\""}], ";"}]], "Input",
 CellChangeTimes->{{3.702295580764524*^9, 3.7022956694231243`*^9}, {
  3.702295734028043*^9, 3.702295737371209*^9}, {3.702295770705655*^9, 
  3.70229577358377*^9}}]
}, Closed]],

Cell[CellGroupData[{

Cell["Marginal lnL for M", "Subsection",
 CellChangeTimes->{{3.6315396972874193`*^9, 3.631539716633107*^9}, {
   3.6513021758299723`*^9, 3.651302180254174*^9}, 3.6514860098226147`*^9, {
   3.6527693453826017`*^9, 3.652769346110612*^9}, {3.652769418838625*^9, 
   3.652769421166314*^9}, 3.6537352029165688`*^9, {3.6877617382075863`*^9, 
   3.687761756192739*^9}, {3.689926709120563*^9, 3.6899267132328033`*^9}, {
   3.689927050961123*^9, 3.689927053224778*^9}, {3.690115473892178*^9, 
   3.690115484214099*^9}, {3.702292636197464*^9, 3.702292641911736*^9}, 
   3.702293874626321*^9}],

Cell[CellGroupData[{

Cell["BL5", "Subsubsection",
 CellChangeTimes->{
  3.702292132386846*^9, {3.702292216719305*^9, 3.702292217831726*^9}}],

Cell[BoxData[
 RowBox[{
  RowBox[{"MmarUtoR4", "=", 
   RowBox[{"ParallelTable", "[", 
    RowBox[{
     RowBox[{"{", 
      RowBox[{
       RowBox[{
        SuperscriptBox[
         RowBox[{"(", "2", ")"}], "i"], " ", 
        RowBox[{"1", "/", "100000"}]}], ",", 
       RowBox[{"NMaximize", "[", 
        RowBox[{
         RowBox[{"{", 
          RowBox[{
           RowBox[{"totallnLcond", "[", 
            RowBox[{
            "twoEnRXTsimp\[Lambda]ySort", ",", "\[Omega]", ",", "theta", ",", 
             RowBox[{"{", 
              RowBox[{
               RowBox[{"M", "\[Rule]", 
                RowBox[{
                 SuperscriptBox[
                  RowBox[{"(", "2", ")"}], "i"], " ", 
                 RowBox[{"1", "/", "100000"}]}]}], ",", 
               RowBox[{"T", "->", "tt"}], ",", 
               RowBox[{
                RowBox[{"\[Lambda]", "[", 
                 RowBox[{"{", "y", "}"}], "]"}], "\[Rule]", 
                "\[Lambda]urb"}]}], "}"}], ",", 
             RowBox[{"{", 
              RowBox[{"3", ",", "1", ",", "4", ",", "0"}], "}"}], ",", 
             RowBox[{
             "crisp1Counts", "\[LeftDoubleBracket]", "4", 
              "\[RightDoubleBracket]"}]}], "]"}], ",", " ", 
           RowBox[{
            RowBox[{
             RowBox[{"1", "/", "2"}], ">", "theta", ">", "0"}], "&&", 
            RowBox[{"5", ">", "\[Lambda]urb", ">", "1"}], "&&", 
            RowBox[{"10", ">", "tt", ">", "4"}]}]}], "}"}], ",", 
         RowBox[{"{", 
          RowBox[{"theta", ",", "\[Lambda]urb", ",", "tt"}], "}"}], ",", 
         RowBox[{"Method", "\[Rule]", 
          RowBox[{"{", 
           RowBox[{"\"\<NelderMead\>\"", ",", 
            RowBox[{"\"\<ShrinkRatio\>\"", "\[Rule]", "0.5"}], ",", 
            RowBox[{"\"\<ContractRatio\>\"", "\[Rule]", "0.5"}], ",", 
            RowBox[{"\"\<ReflectRatio\>\"", "\[Rule]", "1"}], ",", " ", 
            RowBox[{"\"\<PostProcess\>\"", "\[Rule]", "False"}]}], "}"}]}], 
         ",", 
         RowBox[{"AccuracyGoal", "\[Rule]", "30"}], ",", 
         RowBox[{"PrecisionGoal", "\[Rule]", "30"}], ",", 
         RowBox[{"WorkingPrecision", "\[Rule]", "60"}]}], "]"}]}], "}"}], ",", 
     RowBox[{"{", 
      RowBox[{"i", ",", "0", ",", "15"}], "}"}]}], "]"}]}], ";"}]], "Input",
 CellChangeTimes->{{3.619770415376967*^9, 3.619770415818143*^9}, {
   3.6197708194936237`*^9, 3.619770826006398*^9}, {3.619771016551427*^9, 
   3.619771017532133*^9}, {3.619771109888748*^9, 3.619771139423975*^9}, {
   3.61977127594065*^9, 3.619771295537281*^9}, {3.619771392419251*^9, 
   3.619771413090873*^9}, {3.619771520842554*^9, 3.619771531561865*^9}, {
   3.619960308678966*^9, 3.619960350394842*^9}, {3.620027906407196*^9, 
   3.6200279585055923`*^9}, {3.6200283956059427`*^9, 3.6200284246065683`*^9}, 
   3.629535757338437*^9, {3.629535815098484*^9, 3.629535820010086*^9}, {
   3.6295395436952753`*^9, 3.629539548519788*^9}, {3.631437454084692*^9, 
   3.6314374571012983`*^9}, {3.63143757109477*^9, 3.631437583247355*^9}, {
   3.631445960210849*^9, 3.63144596662914*^9}, {3.631514502551313*^9, 
   3.6315145335921383`*^9}, 3.6315395007654877`*^9, {3.631685586616508*^9, 
   3.63168562263144*^9}, {3.631686256950777*^9, 3.6316862593813334`*^9}, {
   3.631694055888401*^9, 3.631694071479279*^9}, {3.631697144413313*^9, 
   3.6316971813717833`*^9}, {3.6316972231421213`*^9, 
   3.6316972396365128`*^9}, {3.6320378100493107`*^9, 3.632037816806054*^9}, {
   3.632042297288927*^9, 3.632042309143484*^9}, 3.632043164737541*^9, 
   3.632396888279166*^9, {3.6323969406934834`*^9, 3.632396946037418*^9}, {
   3.634902937238266*^9, 3.6349029460144053`*^9}, {3.6349034683902597`*^9, 
   3.6349034685174837`*^9}, 3.63490349880153*^9, {3.634903536429686*^9, 
   3.634903623224133*^9}, 3.635100808176798*^9, {3.635101833418404*^9, 
   3.635101872415216*^9}, 3.63510192783739*^9, {3.635102081804225*^9, 
   3.6351021048504953`*^9}, 3.6351032968429747`*^9, {3.651223853985201*^9, 
   3.651223932822855*^9}, {3.651247016350547*^9, 3.651247025075933*^9}, 
   3.6512470565020857`*^9, 3.651247642555545*^9, 3.651247672980403*^9, 
   3.651247878266281*^9, 3.651294192594404*^9, {3.651294224751925*^9, 
   3.651294229878935*^9}, {3.651294317999683*^9, 3.6512943216470337`*^9}, {
   3.651302113943901*^9, 3.651302124330369*^9}, {3.651304360387808*^9, 
   3.65130436988957*^9}, {3.651305441936574*^9, 3.651305493738949*^9}, {
   3.651317086092876*^9, 3.6513171157810917`*^9}, {3.6513175119095984`*^9, 
   3.6513175144675713`*^9}, 3.6513177176082067`*^9, {3.65131787920601*^9, 
   3.651317886852446*^9}, {3.651318056713646*^9, 3.651318099842955*^9}, {
   3.651382131623309*^9, 3.651382152950438*^9}, {3.651383294667376*^9, 
   3.651383298795227*^9}, {3.6513928903978987`*^9, 3.6513929000779533`*^9}, {
   3.651397453608417*^9, 3.6513974603438463`*^9}, {3.651399164773327*^9, 
   3.651399187331912*^9}, {3.6514029351152773`*^9, 3.651402961583577*^9}, {
   3.651402999870078*^9, 3.651403012053506*^9}, {3.651403299427355*^9, 
   3.6514033333993397`*^9}, {3.651407537429737*^9, 3.65140753814649*^9}, 
   3.651407673149194*^9, {3.6514090767712812`*^9, 3.651409077201397*^9}, {
   3.651409132480978*^9, 3.651409136602528*^9}, {3.651409405736847*^9, 
   3.651409409624804*^9}, {3.6514101190645943`*^9, 3.651410120864073*^9}, {
   3.6514713193025837`*^9, 3.6514713481211042`*^9}, {3.6514713805523252`*^9, 
   3.651471418788019*^9}, {3.651473849979735*^9, 3.651473856305035*^9}, {
   3.651474434193783*^9, 3.651474448493911*^9}, {3.651474576181664*^9, 
   3.6514745818598213`*^9}, {3.6514774480253887`*^9, 3.651477498890156*^9}, {
   3.651484319726305*^9, 3.65148434188976*^9}, {3.651485033023615*^9, 
   3.651485158647912*^9}, 3.651485605994958*^9, {3.651495721655098*^9, 
   3.651495749833482*^9}, {3.651508273333469*^9, 3.6515082823879137`*^9}, {
   3.651508521371667*^9, 3.651508540371415*^9}, 3.651509242258316*^9, {
   3.651509432985675*^9, 3.651509476234167*^9}, 3.651554139860354*^9, 
   3.6515542342051163`*^9, {3.651554415054153*^9, 3.651554425681231*^9}, {
   3.652616958268857*^9, 3.652616987980905*^9}, {3.652679852301284*^9, 
   3.652679860526188*^9}, {3.652679902260127*^9, 3.652679927387609*^9}, 
   3.652680169838146*^9, {3.652687276788533*^9, 3.6526872805740757`*^9}, {
   3.653124816453534*^9, 3.6531248173893337`*^9}, 3.6531251186213207`*^9, {
   3.682940156804779*^9, 3.6829402549935513`*^9}, {3.6876018577941027`*^9, 
   3.687601875208724*^9}, 3.6876025649625998`*^9, {3.687698923922256*^9, 
   3.687699021330682*^9}, {3.687699077010532*^9, 3.687699078354498*^9}, 
   3.689439562809771*^9, {3.689449380341502*^9, 3.689449388361722*^9}, {
   3.6894878267920313`*^9, 3.689487830297553*^9}, {3.6894885399999447`*^9, 
   3.689488566936226*^9}, {3.689530331987989*^9, 3.689530332113926*^9}, {
   3.6895303704271593`*^9, 3.689530381241741*^9}, {3.6895308462836227`*^9, 
   3.689530871232177*^9}, {3.689531016570799*^9, 3.689531038616601*^9}, {
   3.689532411064782*^9, 3.689532415352914*^9}, 3.689573381844441*^9, 
   3.689685567889456*^9, 3.689685690708112*^9, {3.6896857555897093`*^9, 
   3.68968577952775*^9}, {3.689685844732449*^9, 3.689685846373501*^9}, {
   3.6899366265734367`*^9, 3.689936631669585*^9}, {3.689936833680955*^9, 
   3.689936844606697*^9}, {3.689936915540951*^9, 3.689936945252873*^9}, {
   3.690703718797304*^9, 3.6907037420499*^9}, 3.6907038869419603`*^9, 
   3.690782001163721*^9, {3.690874274520732*^9, 3.69087427728757*^9}}],

Cell[BoxData[
 RowBox[{
  RowBox[{"MmarRtoU4", "=", 
   RowBox[{"ParallelTable", "[", 
    RowBox[{
     RowBox[{"{", 
      RowBox[{
       RowBox[{
        SuperscriptBox[
         RowBox[{"(", "2", ")"}], "i"], " ", 
        RowBox[{"1", "/", "100000"}]}], ",", 
       RowBox[{"NMaximize", "[", 
        RowBox[{
         RowBox[{"{", 
          RowBox[{
           RowBox[{"totallnLcond", "[", 
            RowBox[{
            "twoEnRXTsimp\[Lambda]xSort", ",", "\[Omega]", ",", "theta", ",", 
             RowBox[{"{", 
              RowBox[{
               RowBox[{"M", "\[Rule]", 
                RowBox[{
                 SuperscriptBox[
                  RowBox[{"(", "2", ")"}], "i"], " ", 
                 RowBox[{"1", "/", "100000"}]}]}], ",", 
               RowBox[{"T", "->", "tt"}], ",", 
               RowBox[{
                RowBox[{"\[Lambda]", "[", 
                 RowBox[{"{", "x", "}"}], "]"}], "\[Rule]", 
                "\[Lambda]urb"}]}], "}"}], ",", 
             RowBox[{"{", 
              RowBox[{"1", ",", "3", ",", "4", ",", "0"}], "}"}], ",", 
             RowBox[{
             "crisp1CountsB", "\[LeftDoubleBracket]", "4", 
              "\[RightDoubleBracket]"}]}], "]"}], ",", " ", 
           RowBox[{
            RowBox[{
             RowBox[{"1", "/", "2"}], ">", "theta", ">", 
             RowBox[{"1", "/", "10"}]}], "&&", 
            RowBox[{"5", ">", "\[Lambda]urb", ">", "1"}], "&&", 
            RowBox[{"9", ">", "tt", ">", "2"}]}]}], "}"}], ",", 
         RowBox[{"{", 
          RowBox[{"theta", ",", "\[Lambda]urb", ",", "tt"}], "}"}], ",", 
         RowBox[{"Method", "\[Rule]", 
          RowBox[{"{", 
           RowBox[{"\"\<NelderMead\>\"", ",", 
            RowBox[{"\"\<ShrinkRatio\>\"", "\[Rule]", "0.5"}], ",", 
            RowBox[{"\"\<ContractRatio\>\"", "\[Rule]", "0.5"}], ",", 
            RowBox[{"\"\<ReflectRatio\>\"", "\[Rule]", "1"}], ",", " ", 
            RowBox[{"\"\<PostProcess\>\"", "\[Rule]", "False"}]}], "}"}]}], 
         ",", 
         RowBox[{"AccuracyGoal", "\[Rule]", "30"}], ",", 
         RowBox[{"PrecisionGoal", "\[Rule]", "30"}], ",", 
         RowBox[{"WorkingPrecision", "\[Rule]", "60"}]}], "]"}]}], "}"}], ",", 
     RowBox[{"{", 
      RowBox[{"i", ",", "0", ",", "15"}], "}"}]}], "]"}]}], ";"}]], "Input",
 CellChangeTimes->{{3.619770415376967*^9, 3.619770415818143*^9}, {
   3.6197708194936237`*^9, 3.619770826006398*^9}, {3.619771016551427*^9, 
   3.619771017532133*^9}, {3.619771109888748*^9, 3.619771139423975*^9}, {
   3.61977127594065*^9, 3.619771295537281*^9}, {3.619771392419251*^9, 
   3.619771413090873*^9}, {3.619771520842554*^9, 3.619771531561865*^9}, {
   3.619960308678966*^9, 3.619960350394842*^9}, {3.620027906407196*^9, 
   3.6200279585055923`*^9}, {3.6200283956059427`*^9, 3.6200284246065683`*^9}, 
   3.629535757338437*^9, {3.629535815098484*^9, 3.629535820010086*^9}, {
   3.6295395436952753`*^9, 3.629539548519788*^9}, {3.631437454084692*^9, 
   3.6314374571012983`*^9}, {3.63143757109477*^9, 3.631437583247355*^9}, {
   3.631445960210849*^9, 3.63144596662914*^9}, {3.631514502551313*^9, 
   3.6315145335921383`*^9}, 3.6315395007654877`*^9, {3.631685586616508*^9, 
   3.63168562263144*^9}, {3.631686256950777*^9, 3.6316862593813334`*^9}, {
   3.631694055888401*^9, 3.631694071479279*^9}, {3.631697144413313*^9, 
   3.6316971813717833`*^9}, {3.6316972231421213`*^9, 
   3.6316972396365128`*^9}, {3.6320378100493107`*^9, 3.632037816806054*^9}, {
   3.632042297288927*^9, 3.632042309143484*^9}, 3.632043164737541*^9, 
   3.632396888279166*^9, {3.6323969406934834`*^9, 3.632396946037418*^9}, {
   3.634902937238266*^9, 3.6349029460144053`*^9}, {3.6349034683902597`*^9, 
   3.6349034685174837`*^9}, 3.63490349880153*^9, {3.634903536429686*^9, 
   3.634903623224133*^9}, 3.635100808176798*^9, {3.635101833418404*^9, 
   3.635101872415216*^9}, 3.63510192783739*^9, {3.635102081804225*^9, 
   3.6351021048504953`*^9}, 3.6351032968429747`*^9, {3.651223853985201*^9, 
   3.651223932822855*^9}, {3.651247016350547*^9, 3.651247025075933*^9}, 
   3.6512470565020857`*^9, 3.651247642555545*^9, 3.651247672980403*^9, 
   3.651247878266281*^9, 3.651294192594404*^9, {3.651294224751925*^9, 
   3.651294229878935*^9}, {3.651294317999683*^9, 3.6512943216470337`*^9}, {
   3.651302113943901*^9, 3.651302124330369*^9}, {3.651304360387808*^9, 
   3.65130436988957*^9}, {3.651305441936574*^9, 3.651305493738949*^9}, {
   3.651317086092876*^9, 3.6513171157810917`*^9}, {3.6513175119095984`*^9, 
   3.6513175144675713`*^9}, 3.6513177176082067`*^9, {3.65131787920601*^9, 
   3.651317886852446*^9}, {3.651318056713646*^9, 3.651318099842955*^9}, {
   3.651382131623309*^9, 3.651382152950438*^9}, {3.651383294667376*^9, 
   3.651383298795227*^9}, {3.6513928903978987`*^9, 3.6513929000779533`*^9}, {
   3.651397453608417*^9, 3.6513974603438463`*^9}, {3.651399164773327*^9, 
   3.651399187331912*^9}, {3.6514029351152773`*^9, 3.651402961583577*^9}, {
   3.651402999870078*^9, 3.651403012053506*^9}, {3.651403299427355*^9, 
   3.6514033333993397`*^9}, {3.651407537429737*^9, 3.65140753814649*^9}, 
   3.651407673149194*^9, {3.6514090767712812`*^9, 3.651409077201397*^9}, {
   3.651409132480978*^9, 3.651409136602528*^9}, {3.651409405736847*^9, 
   3.651409409624804*^9}, {3.6514101190645943`*^9, 3.651410120864073*^9}, {
   3.6514713193025837`*^9, 3.6514713481211042`*^9}, {3.6514713805523252`*^9, 
   3.651471418788019*^9}, {3.651473849979735*^9, 3.651473856305035*^9}, {
   3.651474434193783*^9, 3.651474448493911*^9}, {3.651474576181664*^9, 
   3.6514745818598213`*^9}, {3.6514774480253887`*^9, 3.651477498890156*^9}, {
   3.651484319726305*^9, 3.65148434188976*^9}, {3.651485033023615*^9, 
   3.651485158647912*^9}, 3.651485605994958*^9, {3.651495721655098*^9, 
   3.651495749833482*^9}, {3.651508273333469*^9, 3.6515082823879137`*^9}, {
   3.651508521371667*^9, 3.651508540371415*^9}, 3.651509242258316*^9, {
   3.651509432985675*^9, 3.651509476234167*^9}, 3.651554139860354*^9, 
   3.6515542342051163`*^9, {3.651554415054153*^9, 3.651554425681231*^9}, {
   3.652616958268857*^9, 3.652616987980905*^9}, {3.652679852301284*^9, 
   3.652679860526188*^9}, {3.652679902260127*^9, 3.652679927387609*^9}, 
   3.652680169838146*^9, {3.652687276788533*^9, 3.6526872805740757`*^9}, {
   3.653124816453534*^9, 3.6531248173893337`*^9}, 3.6531251186213207`*^9, {
   3.682940156804779*^9, 3.6829402549935513`*^9}, {3.6876018577941027`*^9, 
   3.687601875208724*^9}, 3.6876025649625998`*^9, {3.687698923922256*^9, 
   3.687699021330682*^9}, {3.687699077010532*^9, 3.687699078354498*^9}, 
   3.689439562809771*^9, {3.689449380341502*^9, 3.689449388361722*^9}, {
   3.6894878267920313`*^9, 3.689487830297553*^9}, {3.6894885399999447`*^9, 
   3.689488566936226*^9}, {3.689530331987989*^9, 3.689530332113926*^9}, {
   3.6895303704271593`*^9, 3.689530425752267*^9}, {3.689530464904512*^9, 
   3.6895305135920258`*^9}, {3.6895306504561033`*^9, 
   3.6895307074247723`*^9}, {3.6895307857390623`*^9, 3.689530804953855*^9}, {
   3.6895309279077*^9, 3.6895309332822847`*^9}, {3.689530993283842*^9, 
   3.689530997052609*^9}, 3.689685572289917*^9, {3.689936960837779*^9, 
   3.68993697210122*^9}, 3.6899486057981586`*^9, 3.690011226935408*^9, {
   3.690703721789701*^9, 3.690703740173786*^9}, 3.690703812614483*^9, {
   3.690781981186056*^9, 3.690781997874415*^9}}]
}, Closed]],

Cell[CellGroupData[{

Cell["BLUI1", "Subsubsection",
 CellChangeTimes->{3.702292132386846*^9}],

Cell[BoxData[
 RowBox[{
  RowBox[{"MmarUtoR2", "=", 
   RowBox[{"ParallelTable", "[", 
    RowBox[{
     RowBox[{"{", 
      RowBox[{
       RowBox[{
        SuperscriptBox[
         RowBox[{"(", "2", ")"}], "i"], " ", 
        RowBox[{"1", "/", "100000"}]}], ",", 
       RowBox[{"NMaximize", "[", 
        RowBox[{
         RowBox[{"{", 
          RowBox[{
           RowBox[{"totallnLcond", "[", 
            RowBox[{
            "twoEnRXTsimp\[Lambda]ySort", ",", "\[Omega]", ",", "theta", ",", 
             RowBox[{"{", 
              RowBox[{
               RowBox[{"M", "\[Rule]", 
                RowBox[{
                 SuperscriptBox[
                  RowBox[{"(", "2", ")"}], "i"], " ", 
                 RowBox[{"1", "/", "100000"}]}]}], ",", 
               RowBox[{"T", "->", "tt"}], ",", 
               RowBox[{
                RowBox[{"\[Lambda]", "[", 
                 RowBox[{"{", "y", "}"}], "]"}], "\[Rule]", 
                "\[Lambda]urb"}]}], "}"}], ",", 
             RowBox[{"{", 
              RowBox[{"3", ",", "1", ",", "4", ",", "0"}], "}"}], ",", 
             RowBox[{
             "crisp1Counts", "\[LeftDoubleBracket]", "2", 
              "\[RightDoubleBracket]"}]}], "]"}], ",", " ", 
           RowBox[{
            RowBox[{
             RowBox[{"1", "/", "2"}], ">", "theta", ">", "0"}], "&&", 
            RowBox[{"5", ">", "\[Lambda]urb", ">", "1"}], "&&", 
            RowBox[{"8", ">", "tt", ">", "2"}]}]}], "}"}], ",", 
         RowBox[{"{", 
          RowBox[{"theta", ",", "\[Lambda]urb", ",", "tt"}], "}"}], ",", 
         RowBox[{"Method", "\[Rule]", 
          RowBox[{"{", 
           RowBox[{"\"\<NelderMead\>\"", ",", 
            RowBox[{"\"\<ShrinkRatio\>\"", "\[Rule]", "0.5"}], ",", 
            RowBox[{"\"\<ContractRatio\>\"", "\[Rule]", "0.5"}], ",", 
            RowBox[{"\"\<ReflectRatio\>\"", "\[Rule]", "1"}], ",", " ", 
            RowBox[{"\"\<PostProcess\>\"", "\[Rule]", "False"}]}], "}"}]}], 
         ",", 
         RowBox[{"AccuracyGoal", "\[Rule]", "30"}], ",", 
         RowBox[{"PrecisionGoal", "\[Rule]", "30"}], ",", 
         RowBox[{"WorkingPrecision", "\[Rule]", "60"}]}], "]"}]}], "}"}], ",", 
     RowBox[{"{", 
      RowBox[{"i", ",", "0", ",", "15"}], "}"}]}], "]"}]}], ";"}]], "Input",
 CellChangeTimes->{{3.619770415376967*^9, 3.619770415818143*^9}, {
   3.6197708194936237`*^9, 3.619770826006398*^9}, {3.619771016551427*^9, 
   3.619771017532133*^9}, {3.619771109888748*^9, 3.619771139423975*^9}, {
   3.61977127594065*^9, 3.619771295537281*^9}, {3.619771392419251*^9, 
   3.619771413090873*^9}, {3.619771520842554*^9, 3.619771531561865*^9}, {
   3.619960308678966*^9, 3.619960350394842*^9}, {3.620027906407196*^9, 
   3.6200279585055923`*^9}, {3.6200283956059427`*^9, 3.6200284246065683`*^9}, 
   3.629535757338437*^9, {3.629535815098484*^9, 3.629535820010086*^9}, {
   3.6295395436952753`*^9, 3.629539548519788*^9}, {3.631437454084692*^9, 
   3.6314374571012983`*^9}, {3.63143757109477*^9, 3.631437583247355*^9}, {
   3.631445960210849*^9, 3.63144596662914*^9}, {3.631514502551313*^9, 
   3.6315145335921383`*^9}, 3.6315395007654877`*^9, {3.631685586616508*^9, 
   3.63168562263144*^9}, {3.631686256950777*^9, 3.6316862593813334`*^9}, {
   3.631694055888401*^9, 3.631694071479279*^9}, {3.631697144413313*^9, 
   3.6316971813717833`*^9}, {3.6316972231421213`*^9, 
   3.6316972396365128`*^9}, {3.6320378100493107`*^9, 3.632037816806054*^9}, {
   3.632042297288927*^9, 3.632042309143484*^9}, 3.632043164737541*^9, 
   3.632396888279166*^9, {3.6323969406934834`*^9, 3.632396946037418*^9}, {
   3.634902937238266*^9, 3.6349029460144053`*^9}, {3.6349034683902597`*^9, 
   3.6349034685174837`*^9}, 3.63490349880153*^9, {3.634903536429686*^9, 
   3.634903623224133*^9}, 3.635100808176798*^9, {3.635101833418404*^9, 
   3.635101872415216*^9}, 3.63510192783739*^9, {3.635102081804225*^9, 
   3.6351021048504953`*^9}, 3.6351032968429747`*^9, {3.651223853985201*^9, 
   3.651223932822855*^9}, {3.651247016350547*^9, 3.651247025075933*^9}, 
   3.6512470565020857`*^9, 3.651247642555545*^9, 3.651247672980403*^9, 
   3.651247878266281*^9, 3.651294192594404*^9, {3.651294224751925*^9, 
   3.651294229878935*^9}, {3.651294317999683*^9, 3.6512943216470337`*^9}, {
   3.651302113943901*^9, 3.651302124330369*^9}, {3.651304360387808*^9, 
   3.65130436988957*^9}, {3.651305441936574*^9, 3.651305493738949*^9}, {
   3.651317086092876*^9, 3.6513171157810917`*^9}, {3.6513175119095984`*^9, 
   3.6513175144675713`*^9}, 3.6513177176082067`*^9, {3.65131787920601*^9, 
   3.651317886852446*^9}, {3.651318056713646*^9, 3.651318099842955*^9}, {
   3.651382131623309*^9, 3.651382152950438*^9}, {3.651383294667376*^9, 
   3.651383298795227*^9}, {3.6513928903978987`*^9, 3.6513929000779533`*^9}, {
   3.651397453608417*^9, 3.6513974603438463`*^9}, {3.651399164773327*^9, 
   3.651399187331912*^9}, {3.6514029351152773`*^9, 3.651402961583577*^9}, {
   3.651402999870078*^9, 3.651403012053506*^9}, {3.651403299427355*^9, 
   3.6514033333993397`*^9}, {3.651407537429737*^9, 3.65140753814649*^9}, 
   3.651407673149194*^9, {3.6514090767712812`*^9, 3.651409077201397*^9}, {
   3.651409132480978*^9, 3.651409136602528*^9}, {3.651409405736847*^9, 
   3.651409409624804*^9}, {3.6514101190645943`*^9, 3.651410120864073*^9}, {
   3.6514713193025837`*^9, 3.6514713481211042`*^9}, {3.6514713805523252`*^9, 
   3.651471418788019*^9}, {3.651473849979735*^9, 3.651473856305035*^9}, {
   3.651474434193783*^9, 3.651474448493911*^9}, {3.651474576181664*^9, 
   3.6514745818598213`*^9}, {3.6514774480253887`*^9, 3.651477498890156*^9}, {
   3.651484319726305*^9, 3.65148434188976*^9}, {3.651485033023615*^9, 
   3.651485158647912*^9}, 3.651485605994958*^9, {3.651495721655098*^9, 
   3.651495749833482*^9}, {3.651508273333469*^9, 3.6515082823879137`*^9}, {
   3.651508521371667*^9, 3.651508540371415*^9}, 3.651509242258316*^9, {
   3.651509432985675*^9, 3.651509476234167*^9}, 3.651554139860354*^9, 
   3.6515542342051163`*^9, {3.651554415054153*^9, 3.651554425681231*^9}, {
   3.652616958268857*^9, 3.652616987980905*^9}, {3.652679852301284*^9, 
   3.652679860526188*^9}, {3.652679902260127*^9, 3.652679927387609*^9}, 
   3.652680169838146*^9, {3.652687276788533*^9, 3.6526872805740757`*^9}, {
   3.653124816453534*^9, 3.6531248173893337`*^9}, 3.6531251186213207`*^9, {
   3.682940156804779*^9, 3.6829402549935513`*^9}, {3.6876018577941027`*^9, 
   3.687601875208724*^9}, 3.6876025649625998`*^9, {3.687698923922256*^9, 
   3.687699021330682*^9}, {3.687699077010532*^9, 3.687699078354498*^9}, 
   3.689439562809771*^9, {3.689449380341502*^9, 3.689449388361722*^9}, {
   3.6894878267920313`*^9, 3.689487830297553*^9}, {3.6894885399999447`*^9, 
   3.689488566936226*^9}, {3.689530331987989*^9, 3.689530332113926*^9}, {
   3.6895303704271593`*^9, 3.689530381241741*^9}, {3.6895308462836227`*^9, 
   3.689530871232177*^9}, {3.689531016570799*^9, 3.689531038616601*^9}, {
   3.689532411064782*^9, 3.689532415352914*^9}, 3.689573381844441*^9, 
   3.689685567889456*^9, 3.689685690708112*^9, {3.6896857555897093`*^9, 
   3.68968577952775*^9}, {3.689685844732449*^9, 3.689685846373501*^9}, {
   3.6899366265734367`*^9, 3.689936631669585*^9}, {3.689936833680955*^9, 
   3.689936844606697*^9}, {3.689936915540951*^9, 3.689936945252873*^9}, {
   3.690703718797304*^9, 3.690703723958006*^9}, 3.690703873951857*^9}],

Cell[BoxData[
 RowBox[{
  RowBox[{"MmarRtoU2", "=", 
   RowBox[{"ParallelTable", "[", 
    RowBox[{
     RowBox[{"{", 
      RowBox[{
       RowBox[{
        SuperscriptBox[
         RowBox[{"(", "2", ")"}], "i"], " ", 
        RowBox[{"1", "/", "100000"}]}], ",", 
       RowBox[{"NMaximize", "[", 
        RowBox[{
         RowBox[{"{", 
          RowBox[{
           RowBox[{"totallnLcond", "[", 
            RowBox[{
            "twoEnRXTsimp\[Lambda]xSort", ",", "\[Omega]", ",", "theta", ",", 
             RowBox[{"{", 
              RowBox[{
               RowBox[{"M", "\[Rule]", 
                RowBox[{
                 SuperscriptBox[
                  RowBox[{"(", "2", ")"}], "i"], " ", 
                 RowBox[{"1", "/", "100000"}]}]}], ",", 
               RowBox[{"T", "->", "tt"}], ",", 
               RowBox[{
                RowBox[{"\[Lambda]", "[", 
                 RowBox[{"{", "x", "}"}], "]"}], "\[Rule]", 
                "\[Lambda]urb"}]}], "}"}], ",", 
             RowBox[{"{", 
              RowBox[{"1", ",", "3", ",", "4", ",", "0"}], "}"}], ",", 
             RowBox[{
             "crisp1CountsB", "\[LeftDoubleBracket]", "2", 
              "\[RightDoubleBracket]"}]}], "]"}], ",", " ", 
           RowBox[{
            RowBox[{
             RowBox[{"1", "/", "2"}], ">", "theta", ">", 
             RowBox[{"1", "/", "10"}]}], "&&", 
            RowBox[{"5", ">", "\[Lambda]urb", ">", "1"}], "&&", 
            RowBox[{"6", ">", "tt", ">", "2"}]}]}], "}"}], ",", 
         RowBox[{"{", 
          RowBox[{"theta", ",", "\[Lambda]urb", ",", "tt"}], "}"}], ",", 
         RowBox[{"Method", "\[Rule]", 
          RowBox[{"{", 
           RowBox[{"\"\<NelderMead\>\"", ",", 
            RowBox[{"\"\<ShrinkRatio\>\"", "\[Rule]", "0.5"}], ",", 
            RowBox[{"\"\<ContractRatio\>\"", "\[Rule]", "0.5"}], ",", 
            RowBox[{"\"\<ReflectRatio\>\"", "\[Rule]", "1"}], ",", " ", 
            RowBox[{"\"\<PostProcess\>\"", "\[Rule]", "False"}]}], "}"}]}], 
         ",", 
         RowBox[{"AccuracyGoal", "\[Rule]", "30"}], ",", 
         RowBox[{"PrecisionGoal", "\[Rule]", "30"}], ",", 
         RowBox[{"WorkingPrecision", "\[Rule]", "60"}]}], "]"}]}], "}"}], ",", 
     RowBox[{"{", 
      RowBox[{"i", ",", "0", ",", "15"}], "}"}]}], "]"}]}], ";"}]], "Input",
 CellChangeTimes->{{3.619770415376967*^9, 3.619770415818143*^9}, {
   3.6197708194936237`*^9, 3.619770826006398*^9}, {3.619771016551427*^9, 
   3.619771017532133*^9}, {3.619771109888748*^9, 3.619771139423975*^9}, {
   3.61977127594065*^9, 3.619771295537281*^9}, {3.619771392419251*^9, 
   3.619771413090873*^9}, {3.619771520842554*^9, 3.619771531561865*^9}, {
   3.619960308678966*^9, 3.619960350394842*^9}, {3.620027906407196*^9, 
   3.6200279585055923`*^9}, {3.6200283956059427`*^9, 3.6200284246065683`*^9}, 
   3.629535757338437*^9, {3.629535815098484*^9, 3.629535820010086*^9}, {
   3.6295395436952753`*^9, 3.629539548519788*^9}, {3.631437454084692*^9, 
   3.6314374571012983`*^9}, {3.63143757109477*^9, 3.631437583247355*^9}, {
   3.631445960210849*^9, 3.63144596662914*^9}, {3.631514502551313*^9, 
   3.6315145335921383`*^9}, 3.6315395007654877`*^9, {3.631685586616508*^9, 
   3.63168562263144*^9}, {3.631686256950777*^9, 3.6316862593813334`*^9}, {
   3.631694055888401*^9, 3.631694071479279*^9}, {3.631697144413313*^9, 
   3.6316971813717833`*^9}, {3.6316972231421213`*^9, 
   3.6316972396365128`*^9}, {3.6320378100493107`*^9, 3.632037816806054*^9}, {
   3.632042297288927*^9, 3.632042309143484*^9}, 3.632043164737541*^9, 
   3.632396888279166*^9, {3.6323969406934834`*^9, 3.632396946037418*^9}, {
   3.634902937238266*^9, 3.6349029460144053`*^9}, {3.6349034683902597`*^9, 
   3.6349034685174837`*^9}, 3.63490349880153*^9, {3.634903536429686*^9, 
   3.634903623224133*^9}, 3.635100808176798*^9, {3.635101833418404*^9, 
   3.635101872415216*^9}, 3.63510192783739*^9, {3.635102081804225*^9, 
   3.6351021048504953`*^9}, 3.6351032968429747`*^9, {3.651223853985201*^9, 
   3.651223932822855*^9}, {3.651247016350547*^9, 3.651247025075933*^9}, 
   3.6512470565020857`*^9, 3.651247642555545*^9, 3.651247672980403*^9, 
   3.651247878266281*^9, 3.651294192594404*^9, {3.651294224751925*^9, 
   3.651294229878935*^9}, {3.651294317999683*^9, 3.6512943216470337`*^9}, {
   3.651302113943901*^9, 3.651302124330369*^9}, {3.651304360387808*^9, 
   3.65130436988957*^9}, {3.651305441936574*^9, 3.651305493738949*^9}, {
   3.651317086092876*^9, 3.6513171157810917`*^9}, {3.6513175119095984`*^9, 
   3.6513175144675713`*^9}, 3.6513177176082067`*^9, {3.65131787920601*^9, 
   3.651317886852446*^9}, {3.651318056713646*^9, 3.651318099842955*^9}, {
   3.651382131623309*^9, 3.651382152950438*^9}, {3.651383294667376*^9, 
   3.651383298795227*^9}, {3.6513928903978987`*^9, 3.6513929000779533`*^9}, {
   3.651397453608417*^9, 3.6513974603438463`*^9}, {3.651399164773327*^9, 
   3.651399187331912*^9}, {3.6514029351152773`*^9, 3.651402961583577*^9}, {
   3.651402999870078*^9, 3.651403012053506*^9}, {3.651403299427355*^9, 
   3.6514033333993397`*^9}, {3.651407537429737*^9, 3.65140753814649*^9}, 
   3.651407673149194*^9, {3.6514090767712812`*^9, 3.651409077201397*^9}, {
   3.651409132480978*^9, 3.651409136602528*^9}, {3.651409405736847*^9, 
   3.651409409624804*^9}, {3.6514101190645943`*^9, 3.651410120864073*^9}, {
   3.6514713193025837`*^9, 3.6514713481211042`*^9}, {3.6514713805523252`*^9, 
   3.651471418788019*^9}, {3.651473849979735*^9, 3.651473856305035*^9}, {
   3.651474434193783*^9, 3.651474448493911*^9}, {3.651474576181664*^9, 
   3.6514745818598213`*^9}, {3.6514774480253887`*^9, 3.651477498890156*^9}, {
   3.651484319726305*^9, 3.65148434188976*^9}, {3.651485033023615*^9, 
   3.651485158647912*^9}, 3.651485605994958*^9, {3.651495721655098*^9, 
   3.651495749833482*^9}, {3.651508273333469*^9, 3.6515082823879137`*^9}, {
   3.651508521371667*^9, 3.651508540371415*^9}, 3.651509242258316*^9, {
   3.651509432985675*^9, 3.651509476234167*^9}, 3.651554139860354*^9, 
   3.6515542342051163`*^9, {3.651554415054153*^9, 3.651554425681231*^9}, {
   3.652616958268857*^9, 3.652616987980905*^9}, {3.652679852301284*^9, 
   3.652679860526188*^9}, {3.652679902260127*^9, 3.652679927387609*^9}, 
   3.652680169838146*^9, {3.652687276788533*^9, 3.6526872805740757`*^9}, {
   3.653124816453534*^9, 3.6531248173893337`*^9}, 3.6531251186213207`*^9, {
   3.682940156804779*^9, 3.6829402549935513`*^9}, {3.6876018577941027`*^9, 
   3.687601875208724*^9}, 3.6876025649625998`*^9, {3.687698923922256*^9, 
   3.687699021330682*^9}, {3.687699077010532*^9, 3.687699078354498*^9}, 
   3.689439562809771*^9, {3.689449380341502*^9, 3.689449388361722*^9}, {
   3.6894878267920313`*^9, 3.689487830297553*^9}, {3.6894885399999447`*^9, 
   3.689488566936226*^9}, {3.689530331987989*^9, 3.689530332113926*^9}, {
   3.6895303704271593`*^9, 3.689530425752267*^9}, {3.689530464904512*^9, 
   3.6895305135920258`*^9}, {3.6895306504561033`*^9, 
   3.6895307074247723`*^9}, {3.6895307857390623`*^9, 3.689530804953855*^9}, {
   3.6895309279077*^9, 3.6895309332822847`*^9}, {3.689530993283842*^9, 
   3.689530997052609*^9}, 3.689685572289917*^9, {3.689936960837779*^9, 
   3.68993697210122*^9}, 3.6899486057981586`*^9, 3.690011226935408*^9, {
   3.690703721789701*^9, 3.690703725247013*^9}, 3.6907038015985518`*^9}]
}, Closed]],

Cell[CellGroupData[{

Cell["BLU4", "Subsubsection",
 CellChangeTimes->{3.702292132386846*^9, 3.70229299262061*^9}],

Cell[BoxData[
 RowBox[{
  RowBox[{"MmarUtoR", "=", 
   RowBox[{"ParallelTable", "[", 
    RowBox[{
     RowBox[{"{", 
      RowBox[{
       RowBox[{
        SuperscriptBox[
         RowBox[{"(", "2", ")"}], "i"], " ", 
        RowBox[{"1", "/", "100000"}]}], ",", 
       RowBox[{"NMaximize", "[", 
        RowBox[{
         RowBox[{"{", 
          RowBox[{
           RowBox[{"totallnLcond", "[", 
            RowBox[{
            "twoEnRXTsimp\[Lambda]ySort", ",", "\[Omega]", ",", "theta", ",", 
             RowBox[{"{", 
              RowBox[{
               RowBox[{"M", "\[Rule]", 
                RowBox[{
                 SuperscriptBox[
                  RowBox[{"(", "2", ")"}], "i"], " ", 
                 RowBox[{"1", "/", "100000"}]}]}], ",", 
               RowBox[{"T", "->", "tt"}], ",", 
               RowBox[{
                RowBox[{"\[Lambda]", "[", 
                 RowBox[{"{", "y", "}"}], "]"}], "\[Rule]", 
                "\[Lambda]urb"}]}], "}"}], ",", 
             RowBox[{"{", 
              RowBox[{"3", ",", "1", ",", "4", ",", "0"}], "}"}], ",", 
             RowBox[{
             "crisp1Counts", "\[LeftDoubleBracket]", "3", 
              "\[RightDoubleBracket]"}]}], "]"}], ",", " ", 
           RowBox[{
            RowBox[{
             RowBox[{"1", "/", "2"}], ">", "theta", ">", "0"}], "&&", 
            RowBox[{"5", ">", "\[Lambda]urb", ">", "1"}], "&&", 
            RowBox[{"8", ">", "tt", ">", "2"}]}]}], "}"}], ",", 
         RowBox[{"{", 
          RowBox[{"theta", ",", "\[Lambda]urb", ",", "tt"}], "}"}], ",", 
         RowBox[{"Method", "\[Rule]", 
          RowBox[{"{", 
           RowBox[{"\"\<NelderMead\>\"", ",", 
            RowBox[{"\"\<ShrinkRatio\>\"", "\[Rule]", "0.5"}], ",", 
            RowBox[{"\"\<ContractRatio\>\"", "\[Rule]", "0.5"}], ",", 
            RowBox[{"\"\<ReflectRatio\>\"", "\[Rule]", "1"}], ",", " ", 
            RowBox[{"\"\<PostProcess\>\"", "\[Rule]", "False"}]}], "}"}]}], 
         ",", 
         RowBox[{"AccuracyGoal", "\[Rule]", "30"}], ",", 
         RowBox[{"PrecisionGoal", "\[Rule]", "30"}], ",", 
         RowBox[{"WorkingPrecision", "\[Rule]", "60"}]}], "]"}]}], "}"}], ",", 
     RowBox[{"{", 
      RowBox[{"i", ",", "0", ",", "15"}], "}"}]}], "]"}]}], ";"}]], "Input",
 CellChangeTimes->{{3.619770415376967*^9, 3.619770415818143*^9}, {
   3.6197708194936237`*^9, 3.619770826006398*^9}, {3.619771016551427*^9, 
   3.619771017532133*^9}, {3.619771109888748*^9, 3.619771139423975*^9}, {
   3.61977127594065*^9, 3.619771295537281*^9}, {3.619771392419251*^9, 
   3.619771413090873*^9}, {3.619771520842554*^9, 3.619771531561865*^9}, {
   3.619960308678966*^9, 3.619960350394842*^9}, {3.620027906407196*^9, 
   3.6200279585055923`*^9}, {3.6200283956059427`*^9, 3.6200284246065683`*^9}, 
   3.629535757338437*^9, {3.629535815098484*^9, 3.629535820010086*^9}, {
   3.6295395436952753`*^9, 3.629539548519788*^9}, {3.631437454084692*^9, 
   3.6314374571012983`*^9}, {3.63143757109477*^9, 3.631437583247355*^9}, {
   3.631445960210849*^9, 3.63144596662914*^9}, {3.631514502551313*^9, 
   3.6315145335921383`*^9}, 3.6315395007654877`*^9, {3.631685586616508*^9, 
   3.63168562263144*^9}, {3.631686256950777*^9, 3.6316862593813334`*^9}, {
   3.631694055888401*^9, 3.631694071479279*^9}, {3.631697144413313*^9, 
   3.6316971813717833`*^9}, {3.6316972231421213`*^9, 
   3.6316972396365128`*^9}, {3.6320378100493107`*^9, 3.632037816806054*^9}, {
   3.632042297288927*^9, 3.632042309143484*^9}, 3.632043164737541*^9, 
   3.632396888279166*^9, {3.6323969406934834`*^9, 3.632396946037418*^9}, {
   3.634902937238266*^9, 3.6349029460144053`*^9}, {3.6349034683902597`*^9, 
   3.6349034685174837`*^9}, 3.63490349880153*^9, {3.634903536429686*^9, 
   3.634903623224133*^9}, 3.635100808176798*^9, {3.635101833418404*^9, 
   3.635101872415216*^9}, 3.63510192783739*^9, {3.635102081804225*^9, 
   3.6351021048504953`*^9}, 3.6351032968429747`*^9, {3.651223853985201*^9, 
   3.651223932822855*^9}, {3.651247016350547*^9, 3.651247025075933*^9}, 
   3.6512470565020857`*^9, 3.651247642555545*^9, 3.651247672980403*^9, 
   3.651247878266281*^9, 3.651294192594404*^9, {3.651294224751925*^9, 
   3.651294229878935*^9}, {3.651294317999683*^9, 3.6512943216470337`*^9}, {
   3.651302113943901*^9, 3.651302124330369*^9}, {3.651304360387808*^9, 
   3.65130436988957*^9}, {3.651305441936574*^9, 3.651305493738949*^9}, {
   3.651317086092876*^9, 3.6513171157810917`*^9}, {3.6513175119095984`*^9, 
   3.6513175144675713`*^9}, 3.6513177176082067`*^9, {3.65131787920601*^9, 
   3.651317886852446*^9}, {3.651318056713646*^9, 3.651318099842955*^9}, {
   3.651382131623309*^9, 3.651382152950438*^9}, {3.651383294667376*^9, 
   3.651383298795227*^9}, {3.6513928903978987`*^9, 3.6513929000779533`*^9}, {
   3.651397453608417*^9, 3.6513974603438463`*^9}, {3.651399164773327*^9, 
   3.651399187331912*^9}, {3.6514029351152773`*^9, 3.651402961583577*^9}, {
   3.651402999870078*^9, 3.651403012053506*^9}, {3.651403299427355*^9, 
   3.6514033333993397`*^9}, {3.651407537429737*^9, 3.65140753814649*^9}, 
   3.651407673149194*^9, {3.6514090767712812`*^9, 3.651409077201397*^9}, {
   3.651409132480978*^9, 3.651409136602528*^9}, {3.651409405736847*^9, 
   3.651409409624804*^9}, {3.6514101190645943`*^9, 3.651410120864073*^9}, {
   3.6514713193025837`*^9, 3.6514713481211042`*^9}, {3.6514713805523252`*^9, 
   3.651471418788019*^9}, {3.651473849979735*^9, 3.651473856305035*^9}, {
   3.651474434193783*^9, 3.651474448493911*^9}, {3.651474576181664*^9, 
   3.6514745818598213`*^9}, {3.6514774480253887`*^9, 3.651477498890156*^9}, {
   3.651484319726305*^9, 3.65148434188976*^9}, {3.651485033023615*^9, 
   3.651485158647912*^9}, 3.651485605994958*^9, {3.651495721655098*^9, 
   3.651495749833482*^9}, {3.651508273333469*^9, 3.6515082823879137`*^9}, {
   3.651508521371667*^9, 3.651508540371415*^9}, 3.651509242258316*^9, {
   3.651509432985675*^9, 3.651509476234167*^9}, 3.651554139860354*^9, 
   3.6515542342051163`*^9, {3.651554415054153*^9, 3.651554425681231*^9}, {
   3.652616958268857*^9, 3.652616987980905*^9}, {3.652679852301284*^9, 
   3.652679860526188*^9}, {3.652679902260127*^9, 3.652679927387609*^9}, 
   3.652680169838146*^9, {3.652687276788533*^9, 3.6526872805740757`*^9}, {
   3.653124816453534*^9, 3.6531248173893337`*^9}, 3.6531251186213207`*^9, {
   3.682940156804779*^9, 3.6829402549935513`*^9}, {3.6876018577941027`*^9, 
   3.687601875208724*^9}, 3.6876025649625998`*^9, {3.687698923922256*^9, 
   3.687699021330682*^9}, {3.687699077010532*^9, 3.687699078354498*^9}, 
   3.689439562809771*^9, {3.689449380341502*^9, 3.689449388361722*^9}, {
   3.6894878267920313`*^9, 3.689487830297553*^9}, {3.6894885399999447`*^9, 
   3.689488566936226*^9}, {3.689530331987989*^9, 3.689530332113926*^9}, {
   3.6895303704271593`*^9, 3.689530381241741*^9}, {3.6895308462836227`*^9, 
   3.689530871232177*^9}, {3.689531016570799*^9, 3.689531038616601*^9}, {
   3.689532411064782*^9, 3.689532415352914*^9}, 3.689573381844441*^9, 
   3.689685567889456*^9, 3.689685690708112*^9, {3.6896857555897093`*^9, 
   3.68968577952775*^9}, {3.689685844732449*^9, 3.689685846373501*^9}, {
   3.6899366265734367`*^9, 3.689936631669585*^9}, {3.689936833680955*^9, 
   3.689936844606697*^9}, {3.689936915540951*^9, 3.689936945252873*^9}, 
   3.690703877902616*^9}],

Cell[BoxData[
 RowBox[{
  RowBox[{"MmarRtoU", "=", 
   RowBox[{"ParallelTable", "[", 
    RowBox[{
     RowBox[{"{", 
      RowBox[{
       RowBox[{
        SuperscriptBox[
         RowBox[{"(", "2", ")"}], "i"], " ", 
        RowBox[{"1", "/", "100000"}]}], ",", 
       RowBox[{"NMaximize", "[", 
        RowBox[{
         RowBox[{"{", 
          RowBox[{
           RowBox[{"totallnLcond", "[", 
            RowBox[{
            "twoEnRXTsimp\[Lambda]xSort", ",", "\[Omega]", ",", "theta", ",", 
             RowBox[{"{", 
              RowBox[{
               RowBox[{"M", "\[Rule]", 
                RowBox[{
                 SuperscriptBox[
                  RowBox[{"(", "2", ")"}], "i"], " ", 
                 RowBox[{"1", "/", "100000"}]}]}], ",", 
               RowBox[{"T", "->", "tt"}], ",", 
               RowBox[{
                RowBox[{"\[Lambda]", "[", 
                 RowBox[{"{", "x", "}"}], "]"}], "\[Rule]", 
                "\[Lambda]urb"}]}], "}"}], ",", 
             RowBox[{"{", 
              RowBox[{"1", ",", "3", ",", "4", ",", "0"}], "}"}], ",", 
             RowBox[{
             "crisp1CountsB", "\[LeftDoubleBracket]", "3", 
              "\[RightDoubleBracket]"}]}], "]"}], ",", " ", 
           RowBox[{
            RowBox[{
             RowBox[{"1", "/", "2"}], ">", "theta", ">", 
             RowBox[{"1", "/", "10"}]}], "&&", 
            RowBox[{"5", ">", "\[Lambda]urb", ">", "1"}], "&&", 
            RowBox[{"6", ">", "tt", ">", "2"}]}]}], "}"}], ",", 
         RowBox[{"{", 
          RowBox[{"theta", ",", "\[Lambda]urb", ",", "tt"}], "}"}], ",", 
         RowBox[{"Method", "\[Rule]", 
          RowBox[{"{", 
           RowBox[{"\"\<NelderMead\>\"", ",", 
            RowBox[{"\"\<ShrinkRatio\>\"", "\[Rule]", "0.5"}], ",", 
            RowBox[{"\"\<ContractRatio\>\"", "\[Rule]", "0.5"}], ",", 
            RowBox[{"\"\<ReflectRatio\>\"", "\[Rule]", "1"}], ",", " ", 
            RowBox[{"\"\<PostProcess\>\"", "\[Rule]", "False"}]}], "}"}]}], 
         ",", 
         RowBox[{"AccuracyGoal", "\[Rule]", "30"}], ",", 
         RowBox[{"PrecisionGoal", "\[Rule]", "30"}], ",", 
         RowBox[{"WorkingPrecision", "\[Rule]", "60"}]}], "]"}]}], "}"}], ",", 
     RowBox[{"{", 
      RowBox[{"i", ",", "0", ",", "15"}], "}"}]}], "]"}]}], ";"}]], "Input",
 CellChangeTimes->{{3.619770415376967*^9, 3.619770415818143*^9}, {
   3.6197708194936237`*^9, 3.619770826006398*^9}, {3.619771016551427*^9, 
   3.619771017532133*^9}, {3.619771109888748*^9, 3.619771139423975*^9}, {
   3.61977127594065*^9, 3.619771295537281*^9}, {3.619771392419251*^9, 
   3.619771413090873*^9}, {3.619771520842554*^9, 3.619771531561865*^9}, {
   3.619960308678966*^9, 3.619960350394842*^9}, {3.620027906407196*^9, 
   3.6200279585055923`*^9}, {3.6200283956059427`*^9, 3.6200284246065683`*^9}, 
   3.629535757338437*^9, {3.629535815098484*^9, 3.629535820010086*^9}, {
   3.6295395436952753`*^9, 3.629539548519788*^9}, {3.631437454084692*^9, 
   3.6314374571012983`*^9}, {3.63143757109477*^9, 3.631437583247355*^9}, {
   3.631445960210849*^9, 3.63144596662914*^9}, {3.631514502551313*^9, 
   3.6315145335921383`*^9}, 3.6315395007654877`*^9, {3.631685586616508*^9, 
   3.63168562263144*^9}, {3.631686256950777*^9, 3.6316862593813334`*^9}, {
   3.631694055888401*^9, 3.631694071479279*^9}, {3.631697144413313*^9, 
   3.6316971813717833`*^9}, {3.6316972231421213`*^9, 
   3.6316972396365128`*^9}, {3.6320378100493107`*^9, 3.632037816806054*^9}, {
   3.632042297288927*^9, 3.632042309143484*^9}, 3.632043164737541*^9, 
   3.632396888279166*^9, {3.6323969406934834`*^9, 3.632396946037418*^9}, {
   3.634902937238266*^9, 3.6349029460144053`*^9}, {3.6349034683902597`*^9, 
   3.6349034685174837`*^9}, 3.63490349880153*^9, {3.634903536429686*^9, 
   3.634903623224133*^9}, 3.635100808176798*^9, {3.635101833418404*^9, 
   3.635101872415216*^9}, 3.63510192783739*^9, {3.635102081804225*^9, 
   3.6351021048504953`*^9}, 3.6351032968429747`*^9, {3.651223853985201*^9, 
   3.651223932822855*^9}, {3.651247016350547*^9, 3.651247025075933*^9}, 
   3.6512470565020857`*^9, 3.651247642555545*^9, 3.651247672980403*^9, 
   3.651247878266281*^9, 3.651294192594404*^9, {3.651294224751925*^9, 
   3.651294229878935*^9}, {3.651294317999683*^9, 3.6512943216470337`*^9}, {
   3.651302113943901*^9, 3.651302124330369*^9}, {3.651304360387808*^9, 
   3.65130436988957*^9}, {3.651305441936574*^9, 3.651305493738949*^9}, {
   3.651317086092876*^9, 3.6513171157810917`*^9}, {3.6513175119095984`*^9, 
   3.6513175144675713`*^9}, 3.6513177176082067`*^9, {3.65131787920601*^9, 
   3.651317886852446*^9}, {3.651318056713646*^9, 3.651318099842955*^9}, {
   3.651382131623309*^9, 3.651382152950438*^9}, {3.651383294667376*^9, 
   3.651383298795227*^9}, {3.6513928903978987`*^9, 3.6513929000779533`*^9}, {
   3.651397453608417*^9, 3.6513974603438463`*^9}, {3.651399164773327*^9, 
   3.651399187331912*^9}, {3.6514029351152773`*^9, 3.651402961583577*^9}, {
   3.651402999870078*^9, 3.651403012053506*^9}, {3.651403299427355*^9, 
   3.6514033333993397`*^9}, {3.651407537429737*^9, 3.65140753814649*^9}, 
   3.651407673149194*^9, {3.6514090767712812`*^9, 3.651409077201397*^9}, {
   3.651409132480978*^9, 3.651409136602528*^9}, {3.651409405736847*^9, 
   3.651409409624804*^9}, {3.6514101190645943`*^9, 3.651410120864073*^9}, {
   3.6514713193025837`*^9, 3.6514713481211042`*^9}, {3.6514713805523252`*^9, 
   3.651471418788019*^9}, {3.651473849979735*^9, 3.651473856305035*^9}, {
   3.651474434193783*^9, 3.651474448493911*^9}, {3.651474576181664*^9, 
   3.6514745818598213`*^9}, {3.6514774480253887`*^9, 3.651477498890156*^9}, {
   3.651484319726305*^9, 3.65148434188976*^9}, {3.651485033023615*^9, 
   3.651485158647912*^9}, 3.651485605994958*^9, {3.651495721655098*^9, 
   3.651495749833482*^9}, {3.651508273333469*^9, 3.6515082823879137`*^9}, {
   3.651508521371667*^9, 3.651508540371415*^9}, 3.651509242258316*^9, {
   3.651509432985675*^9, 3.651509476234167*^9}, 3.651554139860354*^9, 
   3.6515542342051163`*^9, {3.651554415054153*^9, 3.651554425681231*^9}, {
   3.652616958268857*^9, 3.652616987980905*^9}, {3.652679852301284*^9, 
   3.652679860526188*^9}, {3.652679902260127*^9, 3.652679927387609*^9}, 
   3.652680169838146*^9, {3.652687276788533*^9, 3.6526872805740757`*^9}, {
   3.653124816453534*^9, 3.6531248173893337`*^9}, 3.6531251186213207`*^9, {
   3.682940156804779*^9, 3.6829402549935513`*^9}, {3.6876018577941027`*^9, 
   3.687601875208724*^9}, 3.6876025649625998`*^9, {3.687698923922256*^9, 
   3.687699021330682*^9}, {3.687699077010532*^9, 3.687699078354498*^9}, 
   3.689439562809771*^9, {3.689449380341502*^9, 3.689449388361722*^9}, {
   3.6894878267920313`*^9, 3.689487830297553*^9}, {3.6894885399999447`*^9, 
   3.689488566936226*^9}, {3.689530331987989*^9, 3.689530332113926*^9}, {
   3.6895303704271593`*^9, 3.689530425752267*^9}, {3.689530464904512*^9, 
   3.6895305135920258`*^9}, {3.6895306504561033`*^9, 
   3.6895307074247723`*^9}, {3.6895307857390623`*^9, 3.689530804953855*^9}, {
   3.6895309279077*^9, 3.6895309332822847`*^9}, {3.689530993283842*^9, 
   3.689530997052609*^9}, 3.689685572289917*^9, {3.689936960837779*^9, 
   3.68993697210122*^9}, 3.6899486057981586`*^9, 3.690011226935408*^9, 
   3.6907038044223022`*^9}]
}, Closed]],

Cell[CellGroupData[{

Cell["Saving marginal lnL estimates", "Subsubsection",
 CellChangeTimes->{
  3.702292132386846*^9, {3.7022927480315723`*^9, 3.702292778319665*^9}, {
   3.7022959148900747`*^9, 3.702295916746557*^9}}],

Cell[BoxData[{
 RowBox[{
  RowBox[{
  "MmarRtoU", ">>", 
   "\"\</home/konrad/Manuscripts/Jordan_et_al/Mathematica_Results/MmarRtoU.m\>\
\""}], ";"}], "\n", 
 RowBox[{
  RowBox[{
  "MmarUtoR", ">>", 
   "\"\</home/konrad/Manuscripts/Jordan_et_al/Mathematica_Results/MmarUtoR.m\>\
\""}], ";"}]}], "Input",
 CellChangeTimes->{{3.689573158354309*^9, 3.68957319578725*^9}, 
   3.6896858862200212`*^9, {3.7022959709239902`*^9, 3.7022959748030024`*^9}}],

Cell[BoxData[{
 RowBox[{
  RowBox[{
  "MmarRtoU2", ">>", 
   "\"\</home/konrad/Manuscripts/Jordan_et_al/Mathematica_Results/\
MmarRtoUBLUI1.m\>\""}], ";"}], "\n", 
 RowBox[{
  RowBox[{
  "MmarUtoR2", ">>", 
   "\"\</home/konrad/Manuscripts/Jordan_et_al/Mathematica_Results/\
MmarUtoRBLUI1.m\>\""}], ";"}]}], "Input",
 CellChangeTimes->{{3.689573158354309*^9, 3.68957319578725*^9}, 
   3.6896858862200212`*^9, {3.6907039136460953`*^9, 3.6907039144454393`*^9}, {
   3.690703944493538*^9, 3.690703952109798*^9}, {3.702295975651125*^9, 
   3.702295976259453*^9}}],

Cell[BoxData[{
 RowBox[{
  RowBox[{
  "MmarRtoU4", ">>", 
   "\"\</home/konrad/Manuscripts/Jordan_et_al/Mathematica_Results/MmarRtoUBL5.\
m\>\""}], ";"}], "\n", 
 RowBox[{
  RowBox[{
  "MmarUtoR4", ">>", 
   "\"\</home/konrad/Manuscripts/Jordan_et_al/Mathematica_Results/MmarUtoRBL5.\
m\>\""}], ";"}]}], "Input",
 CellChangeTimes->{{3.690703976277565*^9, 3.690703985333927*^9}, {
  3.7022959778749943`*^9, 3.702295978473884*^9}}]
}, Closed]]
}, Open  ]],

Cell[CellGroupData[{

Cell["Marginal lnL for T - BLUI4 only", "Subsection",
 CellChangeTimes->{{3.6315396972874193`*^9, 3.631539716633107*^9}, {
   3.6513021758299723`*^9, 3.651302180254174*^9}, 3.6514860098226147`*^9, {
   3.6527693453826017`*^9, 3.652769346110612*^9}, {3.652769418838625*^9, 
   3.652769421166314*^9}, 3.6537352029165688`*^9, {3.6877617382075863`*^9, 
   3.687761756192739*^9}, {3.689926709120563*^9, 3.6899267132328033`*^9}, {
   3.689927050961123*^9, 3.689927053224778*^9}, {3.690115473892178*^9, 
   3.690115484214099*^9}, {3.702292636197464*^9, 3.702292641911736*^9}, 
   3.702292948655869*^9, 3.702293048048688*^9}],

Cell["\<\
I am scaling the divergence time \[Tau]=T/\[Theta], so \[Tau]*2\[Mu] gives \
the divergence time in numbers of generations. The evaluates a likelihood \
profile for T:\
\>", "Text",
 CellChangeTimes->{{3.690098628706811*^9, 3.69009866091929*^9}, {
  3.69009871733559*^9, 3.690098792856968*^9}}],

Cell[BoxData[
 RowBox[{
  RowBox[{"AbsoluteTiming", "[", 
   RowBox[{"\[Tau]tab", "=", 
    RowBox[{"ParallelTable", "[", 
     RowBox[{
      RowBox[{"{", 
       RowBox[{"\[Tau]", ",", 
        RowBox[{"NMaximize", "[", 
         RowBox[{
          RowBox[{"{", 
           RowBox[{
            RowBox[{"totallnLcond", "[", 
             RowBox[{
             "twoEnRXTsimp\[Lambda]ySortM0", ",", "\[Omega]", ",", "theta", 
              ",", 
              RowBox[{"{", 
               RowBox[{"T", "\[Rule]", 
                RowBox[{"\[Tau]", "/", "theta"}]}], "}"}], ",", 
              RowBox[{"{", 
               RowBox[{"3", ",", "1", ",", "4", ",", "0"}], "}"}], ",", 
              RowBox[{
              "crisp1Counts", "\[LeftDoubleBracket]", "3", 
               "\[RightDoubleBracket]"}]}], "]"}], ",", " ", 
            RowBox[{
             RowBox[{
              RowBox[{"2", "/", "3"}], ">", "theta", ">", 
              RowBox[{"1", "/", "6"}]}], "&&", 
             RowBox[{"5", ">", 
              RowBox[{"\[Lambda]", "[", 
               RowBox[{"{", "y", "}"}], "]"}], ">", "2"}]}]}], "}"}], ",", 
          RowBox[{"{", 
           RowBox[{"theta", ",", 
            RowBox[{"\[Lambda]", "[", 
             RowBox[{"{", "y", "}"}], "]"}]}], "}"}], ",", 
          RowBox[{"Method", "\[Rule]", 
           RowBox[{"{", 
            RowBox[{"\"\<NelderMead\>\"", ",", 
             RowBox[{"\"\<ShrinkRatio\>\"", "\[Rule]", "0.5"}], ",", 
             RowBox[{"\"\<ContractRatio\>\"", "\[Rule]", "0.5"}], ",", 
             RowBox[{"\"\<ReflectRatio\>\"", "\[Rule]", "1"}], ",", " ", 
             RowBox[{"\"\<PostProcess\>\"", "\[Rule]", "False"}]}], "}"}]}]}],
          "]"}]}], "}"}], ",", 
      RowBox[{"{", 
       RowBox[{"\[Tau]", ",", "1", ",", "1.4", ",", "0.02"}], "}"}]}], 
     "]"}]}], "]"}], ";"}]], "Input",
 CellChangeTimes->{{3.619770415376967*^9, 3.619770415818143*^9}, {
   3.6197708194936237`*^9, 3.619770826006398*^9}, {3.619771016551427*^9, 
   3.619771017532133*^9}, {3.619771109888748*^9, 3.619771139423975*^9}, {
   3.61977127594065*^9, 3.619771295537281*^9}, {3.619771392419251*^9, 
   3.619771413090873*^9}, {3.619771520842554*^9, 3.619771531561865*^9}, {
   3.619960308678966*^9, 3.619960350394842*^9}, {3.620027906407196*^9, 
   3.6200279585055923`*^9}, {3.6200283956059427`*^9, 3.6200284246065683`*^9}, 
   3.629535757338437*^9, {3.629535815098484*^9, 3.629535820010086*^9}, {
   3.6295395436952753`*^9, 3.629539548519788*^9}, {3.631437454084692*^9, 
   3.6314374571012983`*^9}, {3.63143757109477*^9, 3.631437583247355*^9}, {
   3.631445960210849*^9, 3.63144596662914*^9}, {3.631514502551313*^9, 
   3.6315145335921383`*^9}, 3.6315395007654877`*^9, {3.631685586616508*^9, 
   3.63168562263144*^9}, {3.631686256950777*^9, 3.6316862593813334`*^9}, {
   3.631694055888401*^9, 3.631694071479279*^9}, {3.631697144413313*^9, 
   3.6316971813717833`*^9}, {3.6316972231421213`*^9, 
   3.6316972396365128`*^9}, {3.6320378100493107`*^9, 3.632037816806054*^9}, {
   3.632042297288927*^9, 3.632042309143484*^9}, 3.632043164737541*^9, 
   3.632396888279166*^9, {3.6323969406934834`*^9, 3.632396946037418*^9}, {
   3.634902937238266*^9, 3.6349029460144053`*^9}, {3.6349034683902597`*^9, 
   3.6349034685174837`*^9}, 3.63490349880153*^9, {3.634903536429686*^9, 
   3.634903623224133*^9}, 3.635100808176798*^9, {3.635101833418404*^9, 
   3.635101872415216*^9}, 3.63510192783739*^9, {3.635102081804225*^9, 
   3.6351021048504953`*^9}, 3.6351032968429747`*^9, {3.651223853985201*^9, 
   3.651223932822855*^9}, {3.651247016350547*^9, 3.651247025075933*^9}, 
   3.6512470565020857`*^9, 3.651247642555545*^9, 3.651247672980403*^9, 
   3.651247878266281*^9, 3.651294192594404*^9, {3.651294224751925*^9, 
   3.651294229878935*^9}, {3.651294317999683*^9, 3.6512943216470337`*^9}, {
   3.651302113943901*^9, 3.651302124330369*^9}, {3.651304360387808*^9, 
   3.65130436988957*^9}, {3.651305441936574*^9, 3.651305493738949*^9}, {
   3.651317086092876*^9, 3.6513171157810917`*^9}, {3.6513175119095984`*^9, 
   3.6513175144675713`*^9}, 3.6513177176082067`*^9, {3.65131787920601*^9, 
   3.651317886852446*^9}, {3.651318056713646*^9, 3.651318099842955*^9}, {
   3.651382131623309*^9, 3.651382152950438*^9}, {3.651383294667376*^9, 
   3.651383298795227*^9}, {3.6513928903978987`*^9, 3.6513929000779533`*^9}, {
   3.651397453608417*^9, 3.6513974603438463`*^9}, {3.651399164773327*^9, 
   3.651399187331912*^9}, {3.6514029351152773`*^9, 3.651402961583577*^9}, {
   3.651402999870078*^9, 3.651403012053506*^9}, {3.651403299427355*^9, 
   3.6514033333993397`*^9}, {3.651407537429737*^9, 3.65140753814649*^9}, 
   3.651407673149194*^9, {3.6514090767712812`*^9, 3.651409077201397*^9}, {
   3.651409132480978*^9, 3.651409136602528*^9}, {3.651409405736847*^9, 
   3.651409409624804*^9}, {3.6514101190645943`*^9, 3.651410120864073*^9}, {
   3.6514713193025837`*^9, 3.6514713481211042`*^9}, {3.6514713805523252`*^9, 
   3.651471418788019*^9}, {3.651473849979735*^9, 3.651473856305035*^9}, {
   3.651474434193783*^9, 3.651474448493911*^9}, {3.651474576181664*^9, 
   3.6514745818598213`*^9}, {3.6514774480253887`*^9, 3.651477498890156*^9}, {
   3.651484319726305*^9, 3.65148434188976*^9}, 3.651485669738099*^9, {
   3.651488180420146*^9, 3.6514881816641617`*^9}, {3.65149545123685*^9, 
   3.651495460955483*^9}, {3.651495621177266*^9, 3.651495689679575*^9}, 
   3.651508173979062*^9, {3.6515082252797117`*^9, 3.6515082327314568`*^9}, {
   3.651509206633978*^9, 3.651509229411641*^9}, {3.651509307026045*^9, 
   3.65150931358562*^9}, 3.651509346618185*^9, {3.6515540008497334`*^9, 
   3.651554026196478*^9}, {3.651811291555759*^9, 3.651811305090755*^9}, {
   3.651902191420422*^9, 3.651902214255332*^9}, 3.651902279518124*^9, {
   3.651905860153413*^9, 3.651905866158332*^9}, {3.651905908611051*^9, 
   3.651905913009818*^9}, {3.651907115760765*^9, 3.651907172674406*^9}, {
   3.651907236900174*^9, 3.651907267003353*^9}, 3.65190863162033*^9, {
   3.6519088995637503`*^9, 3.651908903268681*^9}, {3.652616274180729*^9, 
   3.652616293771543*^9}, {3.652616653700911*^9, 3.652616661916594*^9}, {
   3.652616885221117*^9, 3.65261689464045*^9}, {3.652679818349092*^9, 
   3.65267982953512*^9}, {3.652679878124722*^9, 3.652679884100028*^9}, 
   3.652679959689575*^9, {3.6829352760476627`*^9, 3.682935293975855*^9}, {
   3.6829365163761044`*^9, 3.6829365219597692`*^9}, {3.68293655857509*^9, 
   3.682936583439567*^9}, {3.682936623242037*^9, 3.682936637769844*^9}, {
   3.682936738576995*^9, 3.6829368456901703`*^9}, {3.682936878081848*^9, 
   3.682936925266136*^9}, {3.682936967403098*^9, 3.682936980881776*^9}, 
   3.6829401748178596`*^9, {3.687601812896299*^9, 3.6876018289438057`*^9}, {
   3.687602517779441*^9, 3.687602524704821*^9}, {3.689077724683666*^9, 
   3.6890777476432457`*^9}, 3.6890778150276203`*^9, {3.689078805206966*^9, 
   3.689078817084544*^9}, {3.6890814567810383`*^9, 3.6890814576364317`*^9}, 
   3.689320385996168*^9, {3.689320776091302*^9, 3.689320777874371*^9}, 
   3.689403029194096*^9, {3.689415494360388*^9, 3.689415496759515*^9}, 
   3.6899275958013163`*^9, {3.6899277530176773`*^9, 3.6899277842347183`*^9}, {
   3.6899279209552603`*^9, 3.6899279411541348`*^9}, {3.690094967321924*^9, 
   3.690095078032641*^9}, {3.690097974202959*^9, 3.690098005921742*^9}, {
   3.69009839960205*^9, 3.690098408098689*^9}, {3.690098440402231*^9, 
   3.690098479689559*^9}, {3.690098580170163*^9, 3.690098601449441*^9}, {
   3.690102064370294*^9, 3.690102079049897*^9}, {3.690103063075635*^9, 
   3.690103087331403*^9}, {3.6901040910270033`*^9, 3.690104151778977*^9}, {
   3.6901078046365147`*^9, 3.69010781096237*^9}, 3.690115391828596*^9}],

Cell[CellGroupData[{

Cell[BoxData[
 RowBox[{"ListPlot", "[", 
  RowBox[{
   RowBox[{"{", 
    RowBox[{
     RowBox[{"{", 
      RowBox[{
       RowBox[{"{", 
        RowBox[{"1.8", ",", 
         RowBox[{"-", "2"}]}], "}"}], ",", 
       RowBox[{"{", 
        RowBox[{"2.5", ",", 
         RowBox[{"-", "2"}]}], "}"}]}], "}"}], ",", 
     RowBox[{
      RowBox[{
       RowBox[{"{", 
        RowBox[{
         RowBox[{"3", "*", 
          RowBox[{
           RowBox[{
           "#", "\[LeftDoubleBracket]", "1", "\[RightDoubleBracket]"}], "/", 
           RowBox[{"(", 
            RowBox[{"2", "*", "117", "*", "7", "*", 
             FormBox[
              SuperscriptBox["10", 
               RowBox[{"-", "3"}]],
              TraditionalForm]}], ")"}]}]}], ",", 
         RowBox[{
          RowBox[{"#", "\[LeftDoubleBracket]", 
           RowBox[{"2", ",", "1"}], "\[RightDoubleBracket]"}], "-", 
          RowBox[{"(", 
           RowBox[{"Max", "[", 
            RowBox[{
             RowBox[{
              RowBox[{"#", "\[LeftDoubleBracket]", 
               RowBox[{"2", ",", "1"}], "\[RightDoubleBracket]"}], "&"}], "/@",
              "\[Tau]tab"}], "]"}], ")"}]}]}], "}"}], "&"}], "/@", 
      "\[Tau]tab"}]}], "}"}], ",", 
   RowBox[{"Joined", "\[Rule]", "True"}], ",", " ", 
   RowBox[{"PlotStyle", "\[Rule]", 
    RowBox[{"{", 
     RowBox[{"Black", ",", "Blue"}], "}"}]}], ",", 
   RowBox[{"AxesLabel", "\[Rule]", 
    RowBox[{"{", 
     RowBox[{"\"\<MY\>\"", ",", "\"\<\[CapitalDelta]lnL\>\""}], "}"}]}]}], 
  "]"}]], "Input",
 CellChangeTimes->{{3.6901201337591677`*^9, 3.6901201822864122`*^9}, {
  3.690120225542219*^9, 3.690120283770796*^9}, {3.690120631487918*^9, 
  3.690120722584506*^9}}],

Cell[BoxData[
 GraphicsBox[{{}, {{}, {}, 
    {GrayLevel[0], PointSize[0.012833333333333334`], AbsoluteThickness[1.6], 
     LineBox[{{1.8, -2.}, {2.5, -2.}}]}, 
    {RGBColor[0, 0, 1], PointSize[0.012833333333333334`], AbsoluteThickness[
     1.6], LineBox[CompressedData["
1:eJxTTMoPSmViYGAQBWIQfe+K790rvn/tGfaF3dgSJXPA7t5j23uPgXwtUaH1
wuIHFjyvnPe88p89g+vtbfyxQgcYPvL//8D/356hxqk9OpPnQOKvpfG/lgL5
m/p9nxiwHnjAKAdEDA4MD+55h0r+2z+RLXMCWyaQL/K3suzj5/2O3FscuLcA
+Ssa9r458nz/J7BxQH4Dy1XNydf3LxTxAiJGIH/332cC+/cHSU4NlJwK5EMB
kxzYBiD/g1fut5T9m5W0NylpMzkwOLz6tNv7wP5k9bIk9TIg/0HiVJEb1/eL
6BwU0jkI5E9Q6Z426fn+IwY8hw14mB0YZqTGttV83l9iGl5sGg7kf7D6wMb5
d7+K1SJlq0VAfohyrIQJy4Grdm8v270F8hWEhfae5DrQ4mwBRCwODJ7mD6QU
BQ+YejSbeDQD+UumPlb3FT0AAM8fi20=
      "]]}}, {}},
  AspectRatio->NCache[GoldenRatio^(-1), 0.6180339887498948],
  Axes->{True, True},
  AxesLabel->{
    FormBox["\"MY\"", TraditionalForm], 
    FormBox["\"\[CapitalDelta]lnL\"", TraditionalForm]},
  AxesOrigin->{1.7880608974358976`, 0},
  DisplayFunction->Identity,
  Frame->{{False, False}, {False, False}},
  FrameLabel->{{None, None}, {None, None}},
  FrameTicks->{{Automatic, Automatic}, {Automatic, Automatic}},
  GridLines->{None, None},
  GridLinesStyle->Directive[
    GrayLevel[0.5, 0.4]],
  Method->{},
  PlotRange->{{1.8, 2.5641025641025643`}, {-7.08858049420769, 0}},
  PlotRangeClipping->True,
  PlotRangePadding->{{
     Scaled[0.02], 
     Scaled[0.02]}, {
     Scaled[0.05], 
     Scaled[0.02]}},
  Ticks->{Automatic, Automatic}]], "Output",
 CellChangeTimes->{
  3.69012028663691*^9, {3.6901206505434837`*^9, 3.690120664312952*^9}, {
   3.6901207010517693`*^9, 3.690120726578558*^9}}]
}, Open  ]],

Cell[CellGroupData[{

Cell[BoxData[
 RowBox[{
  RowBox[{"critV\[Tau]", "=", 
   RowBox[{"Max", "[", 
    RowBox[{
     RowBox[{
      RowBox[{"#", "\[LeftDoubleBracket]", 
       RowBox[{"2", ",", "1"}], "\[RightDoubleBracket]"}], "&"}], "/@", 
     "\[Tau]tab"}], "]"}]}], ";", 
  RowBox[{"conf\[Tau]", "=", 
   RowBox[{"approx95", "[", 
    RowBox[{"\[Tau]tab", ",", 
     RowBox[{"critV\[Tau]", "-", "2"}]}], "]"}]}], ";", 
  RowBox[{"SetPrecision", "[", 
   RowBox[{
    RowBox[{"3", "*", 
     RowBox[{"conf\[Tau]", "/", 
      RowBox[{"(", 
       RowBox[{"2", "*", "117", "*", "7", "*", 
        FormBox[
         SuperscriptBox["10", 
          RowBox[{"-", "3"}]],
         TraditionalForm]}], ")"}]}]}], ",", "3"}], "]"}]}]], "Input",
 CellChangeTimes->{{3.690099111705575*^9, 3.690099122367799*^9}, {
   3.690099157529891*^9, 3.690099201323612*^9}, {3.690103039315609*^9, 
   3.690103040546348*^9}, 3.690107830033113*^9, {3.69011541018933*^9, 
   3.690115415668477*^9}, {3.690120539103396*^9, 3.690120542182007*^9}, {
   3.690120749455134*^9, 3.690120787189888*^9}}],

Cell[BoxData[
 RowBox[{"{", 
  RowBox[{
  "2.00898278133968233305495232343673706055`3.", ",", 
   "2.42713227883350013414087698038201779127`3."}], "}"}]], "Output",
 CellChangeTimes->{
  3.690103676462337*^9, 3.690105495425206*^9, 3.6901077545772657`*^9, {
   3.6901077867334757`*^9, 3.690107789759897*^9}, 3.690115366371513*^9, 
   3.6901154170210037`*^9, 3.6901200267121058`*^9, {3.690120515430345*^9, 
   3.6901205436621857`*^9}, {3.690120774065909*^9, 3.6901207877764053`*^9}}]
}, Open  ]]
}, Closed]]
}, Open  ]],

Cell[CellGroupData[{

Cell["2. Relative model comparison and absolute model fit", "Section",
 CellChangeTimes->{{3.631519632254311*^9, 3.631519706356648*^9}, {
   3.6315394643289537`*^9, 3.631539474657357*^9}, 3.63308991819623*^9, {
   3.651000863317354*^9, 3.651000867027672*^9}, {3.651294770883891*^9, 
   3.6512947852962*^9}, 3.652616394800096*^9, {3.683011885367138*^9, 
   3.6830118859826307`*^9}, {3.702293582730199*^9, 3.702293595569542*^9}, {
   3.702294838208453*^9, 3.702294932080305*^9}}],

Cell[CellGroupData[{

Cell["Importing Results", "Subsection",
 CellChangeTimes->{{3.6315396972874193`*^9, 3.631539716633107*^9}, {
   3.6513021758299723`*^9, 3.651302180254174*^9}, 3.6514860098226147`*^9, {
   3.6527693453826017`*^9, 3.652769346110612*^9}, {3.652769418838625*^9, 
   3.652769421166314*^9}, 3.6537352029165688`*^9, {3.6877617382075863`*^9, 
   3.687761756192739*^9}, {3.689926709120563*^9, 3.6899267132328033`*^9}, {
   3.689927050961123*^9, 3.689927053224778*^9}, {3.690115473892178*^9, 
   3.690115484214099*^9}, {3.702292636197464*^9, 3.702292641911736*^9}, 
   3.702292948655869*^9, 3.7022930092588367`*^9, {3.702295820234702*^9, 
   3.7022958278665657`*^9}}],

Cell["Importing MLE point estimates:", "Text",
 CellChangeTimes->{{3.702295934862649*^9, 3.702295943178295*^9}, {
  3.70245130313326*^9, 3.702451304641205*^9}}],

Cell[BoxData[{
 RowBox[{
  RowBox[{"crispDIV", "=", 
   RowBox[{
   "Import", "[", 
    "\"\</home/konrad/Finished_Manuscripts/Jordan_et_al/Mathematica_Results/\
crispDIV.m\>\"", "]"}]}], ";"}], "\n", 
 RowBox[{
  RowBox[{"crisp1Div2Ne", "=", 
   RowBox[{
   "Import", "[", 
    "\"\</home/konrad/Finished_Manuscripts/Jordan_et_al/Mathematica_Results/\
crisp1Div2Ne.m\>\"", "]"}]}], ";"}], "\n", 
 RowBox[{
  RowBox[{"crisp1Div2NeMUrbtoRiv", "=", 
   RowBox[{
   "Import", "[", 
    "\"\</home/konrad/Finished_Manuscripts/Jordan_et_al/Mathematica_Results/\
crisp1Div2NeMUrbtoRiv.m\>\"", "]"}]}], ";"}], "\n", 
 RowBox[{
  RowBox[{"crisp1Div2NeMRivtoUrb", "=", 
   RowBox[{
   "Import", "[", 
    "\"\</home/konrad/Finished_Manuscripts/Jordan_et_al/Mathematica_Results/\
crisp1Div2NeMRivtoUrb.m\>\"", "]"}]}], ";"}]}], "Input",
 InitializationCell->True,
 CellChangeTimes->{{3.702295580764524*^9, 3.7022956434755096`*^9}, {
  3.7022958698517036`*^9, 3.702295901069993*^9}, {3.702296002148247*^9, 
  3.702296007220964*^9}}],

Cell["Importing marginal lnL curves for M and T:", "Text",
 CellChangeTimes->{{3.702295945682252*^9, 3.702295954674711*^9}, {
  3.702295992498569*^9, 3.702295993233693*^9}, {3.702451311226529*^9, 
  3.702451312374024*^9}}],

Cell[BoxData[{
 RowBox[{
  RowBox[{"MmarRtoU", "=", 
   RowBox[{
   "Import", "[", 
    "\"\</home/konrad/Finished_Manuscripts/Jordan_et_al/Mathematica_Results/\
MmarRtoU.m\>\"", "]"}]}], ";"}], "\n", 
 RowBox[{
  RowBox[{"MmarUtoR", "=", 
   RowBox[{
   "Import", "[", 
    "\"\</home/konrad/Finished_Manuscripts/Jordan_et_al/Mathematica_Results/\
MmarUtoR.m\>\"", "]"}]}], ";"}], "\n", 
 RowBox[{
  RowBox[{"MmarRtoUb", "=", 
   RowBox[{
    RowBox[{
     RowBox[{"{", 
      RowBox[{
       RowBox[{"#", "\[LeftDoubleBracket]", "1", "\[RightDoubleBracket]"}], 
       ",", 
       RowBox[{"#", "\[LeftDoubleBracket]", "3", "\[RightDoubleBracket]"}]}], 
      "}"}], "&"}], "/@", "MmarRtoU"}]}], ";"}]}], "Input",
 InitializationCell->True,
 CellChangeTimes->{{3.689573158354309*^9, 3.68957319578725*^9}, 
   3.6896858862200212`*^9, {3.690091719455347*^9, 3.69009173708716*^9}, {
   3.690703957389513*^9, 3.690703969805292*^9}, {3.6908727454380836`*^9, 
   3.690872748525662*^9}, {3.690872792774838*^9, 3.690872803879142*^9}, 
   3.691229119285803*^9, {3.702296091115951*^9, 3.702296093668798*^9}}],

Cell[BoxData[{
 RowBox[{
  RowBox[{"MmarRtoU2", "=", 
   RowBox[{
   "Import", "[", 
    "\"\</home/konrad/Finished_Manuscripts/Jordan_et_al/Mathematica_Results/\
MmarRtoUBLUI1.m\>\"", "]"}]}], ";"}], "\n", 
 RowBox[{
  RowBox[{"MmarUtoR2", "=", 
   RowBox[{
   "Import", "[", 
    "\"\</home/konrad/Finished_Manuscripts/Jordan_et_al/Mathematica_Results/\
MmarUtoRBLUI1.m\>\"", "]"}]}], ";"}]}], "Input",
 InitializationCell->True,
 CellChangeTimes->{{3.6908726995252857`*^9, 3.690872728597742*^9}, {
  3.691228867650927*^9, 3.691228871902124*^9}, {3.702296076636629*^9, 
  3.7022960995874653`*^9}}],

Cell[BoxData[{
 RowBox[{
  RowBox[{"MmarRtoU4", "=", 
   RowBox[{
   "Import", "[", 
    "\"\</home/konrad/Finished_Manuscripts/Jordan_et_al/Mathematica_Results/\
MmarRtoUBL5.m\>\"", "]"}]}], ";"}], "\n", 
 RowBox[{
  RowBox[{"MmarUtoR4", "=", 
   RowBox[{
   "Import", "[", 
    "\"\</home/konrad/Finished_Manuscripts/Jordan_et_al/Mathematica_Results/\
MmarUtoRBL5.m\>\"", "]"}]}], ";"}]}], "Input",
 InitializationCell->True,
 CellChangeTimes->{{3.6908727046933823`*^9, 3.6908727097816*^9}, {
  3.6908727400211*^9, 3.690872741902123*^9}, {3.691228876907527*^9, 
  3.69122887817948*^9}, {3.702296083372622*^9, 3.702296086778779*^9}}]
}, Closed]],

Cell[CellGroupData[{

Cell["Computing 95 % CI for M", "Subsection",
 CellChangeTimes->{{3.6315396972874193`*^9, 3.631539716633107*^9}, {
   3.6513021758299723`*^9, 3.651302180254174*^9}, 3.6514860098226147`*^9, {
   3.6527693453826017`*^9, 3.652769346110612*^9}, {3.652769418838625*^9, 
   3.652769421166314*^9}, 3.6537352029165688`*^9, {3.6877617382075863`*^9, 
   3.687761756192739*^9}, {3.689926709120563*^9, 3.6899267132328033`*^9}, {
   3.689927050961123*^9, 3.689927053224778*^9}, {3.690115473892178*^9, 
   3.690115484214099*^9}, {3.702292636197464*^9, 3.702292641911736*^9}, 
   3.702293874626321*^9, {3.702296423368382*^9, 3.70229642997685*^9}, {
   3.702296534248445*^9, 3.702296542724092*^9}}],

Cell[CellGroupData[{

Cell["BL5", "Subsubsection",
 CellChangeTimes->{
  3.702292132386846*^9, {3.702292216719305*^9, 3.702292217831726*^9}}],

Cell["\<\
We can find approximate 95 % CI for M. The function maxM just extracts the \
MLE from the list of marginal lnL values:\
\>", "Text",
 CellChangeTimes->{{3.6900918542990227`*^9, 3.690091868398971*^9}, {
   3.690093863135873*^9, 3.690093868471266*^9}, {3.690094004975731*^9, 
   3.690094005671156*^9}, 3.691231849916524*^9, {3.7024514872137213`*^9, 
   3.7024515309498253`*^9}}],

Cell[BoxData[
 RowBox[{
  RowBox[{
   RowBox[{"maxM", "[", "l_", "]"}], " ", ":=", " ", 
   RowBox[{"Module", "[", 
    RowBox[{
     RowBox[{"{", 
      RowBox[{"maxl", " ", "=", " ", 
       RowBox[{"Max", "[", 
        RowBox[{
         RowBox[{
          RowBox[{"#", "[", 
           RowBox[{"[", 
            RowBox[{"2", ",", " ", "1"}], "]"}], "]"}], " ", "&"}], " ", "/@",
          " ", "l"}], "]"}]}], "}"}], ",", " ", 
     RowBox[{
      RowBox[{
       RowBox[{"Select", "[", 
        RowBox[{"l", ",", " ", 
         RowBox[{
          RowBox[{
           RowBox[{"#", "[", 
            RowBox[{"[", 
             RowBox[{"2", ",", " ", "1"}], "]"}], "]"}], " ", "==", " ", 
           "maxl"}], " ", "&"}]}], "]"}], "[", 
       RowBox[{"[", 
        RowBox[{"1", ",", " ", "1"}], "]"}], "]"}], " ", "//", " ", "N"}]}], 
    "]"}]}], ";"}]], "Input",
 CellChangeTimes->{{3.70238667070398*^9, 3.702386674473989*^9}}],

Cell[BoxData[
 RowBox[{
  RowBox[{"mtab4", "=", 
   RowBox[{"{", 
    RowBox[{
     RowBox[{"Drop", "[", 
      RowBox[{"MmarRtoU4", ",", 
       RowBox[{"-", "1"}]}], "]"}], ",", "MmarUtoR4"}], "}"}]}], " ", ";", 
  RowBox[{"maxm4", "=", 
   RowBox[{"Table", "[", 
    RowBox[{
     RowBox[{"Max", "[", 
      RowBox[{
       RowBox[{
        RowBox[{"#", "\[LeftDoubleBracket]", 
         RowBox[{"2", ",", "1"}], "\[RightDoubleBracket]"}], "&"}], "/@", 
       RowBox[{
       "mtab4", "\[LeftDoubleBracket]", "i", "\[RightDoubleBracket]"}]}], 
      "]"}], ",", 
     RowBox[{"{", 
      RowBox[{"i", ",", "1", ",", "2"}], "}"}]}], "]"}]}], ";", 
  RowBox[{"critV4", "=", 
   RowBox[{"maxm4", "-", "2"}]}], ";"}]], "Input",
 CellChangeTimes->{{3.690092051839058*^9, 3.690092057950528*^9}, 
   3.6900921407345963`*^9, 3.6900938500404167`*^9, {3.690094094248042*^9, 
   3.69009421277908*^9}, {3.690094604246249*^9, 3.6900947820972023`*^9}, {
   3.690094829632011*^9, 3.6900948342642813`*^9}, {3.690872871206444*^9, 
   3.690872893765798*^9}, {3.690873292175798*^9, 3.6908732954796667`*^9}, {
   3.6912304231279087`*^9, 3.691230423559523*^9}, 3.702292401607778*^9, {
   3.702292481935924*^9, 3.70229248305604*^9}, 3.7022927297605257`*^9, 
   3.702296457329543*^9}],

Cell[CellGroupData[{

Cell[BoxData[
 RowBox[{"TableForm", "[", 
  RowBox[{
   RowBox[{"SetPrecision", "[", 
    RowBox[{
     RowBox[{"Prepend", "[", 
      RowBox[{
       RowBox[{"{", 
        RowBox[{
         RowBox[{"{", 
          RowBox[{
           RowBox[{"maxM", "[", 
            RowBox[{
            "mtab4", "\[LeftDoubleBracket]", "1", "\[RightDoubleBracket]"}], 
            "]"}], ",", 
           RowBox[{"{", 
            RowBox[{"0", ",", 
             RowBox[{
              RowBox[{"approx95U", "[", 
               RowBox[{
                RowBox[{
                "mtab4", "\[LeftDoubleBracket]", "1", 
                 "\[RightDoubleBracket]"}], ",", 
                RowBox[{
                "critV4", "\[LeftDoubleBracket]", "1", 
                 "\[RightDoubleBracket]"}]}], "]"}], "\[LeftDoubleBracket]", 
              "1", "\[RightDoubleBracket]"}]}], "}"}]}], "}"}], ",", 
         RowBox[{"{", 
          RowBox[{
           RowBox[{"maxM", "[", 
            RowBox[{
            "mtab4", "\[LeftDoubleBracket]", "2", "\[RightDoubleBracket]"}], 
            "]"}], ",", 
           RowBox[{"approx95", "[", 
            RowBox[{
             RowBox[{
             "mtab4", "\[LeftDoubleBracket]", "2", "\[RightDoubleBracket]"}], 
             ",", 
             RowBox[{
             "critV4", "\[LeftDoubleBracket]", "2", 
              "\[RightDoubleBracket]"}]}], "]"}]}], "}"}]}], "}"}], ",", 
       RowBox[{"{", 
        RowBox[{"\"\<MLE\>\"", ",", "\"\<95 %CI\>\""}], "}"}]}], "]"}], ",", 
     "3"}], "]"}], ",", 
   RowBox[{"TableDepth", "\[Rule]", "2"}]}], "]"}]], "Input",
 CellChangeTimes->{{3.691229940703249*^9, 3.691229944254691*^9}, {
  3.691230710454982*^9, 3.691230730406781*^9}, {3.691231604848526*^9, 
  3.691231735024158*^9}, {3.691231872671853*^9, 3.6912319934237013`*^9}}],

Cell[BoxData[
 TagBox[GridBox[{
    {"\<\"MLE\"\>", "\<\"95 %CI\"\>"},
    {"0.01024000000000000083766327207968060975`3.", 
     RowBox[{"{", 
      RowBox[{"0", ",", "0.10306181295693252197853695406593033113`3."}], 
      "}"}]},
    {"0.0204800000000000016753265441593612195`3.", 
     RowBox[{"{", 
      RowBox[{
      "0.00219353752910145380003448245531672001`3.", ",", 
       "0.05159849093601989039603594733307545539`3."}], "}"}]}
   },
   GridBoxAlignment->{
    "Columns" -> {{Left}}, "ColumnsIndexed" -> {}, "Rows" -> {{Baseline}}, 
     "RowsIndexed" -> {}},
   GridBoxSpacings->{"Columns" -> {
       Offset[0.27999999999999997`], {
        Offset[2.0999999999999996`]}, 
       Offset[0.27999999999999997`]}, "ColumnsIndexed" -> {}, "Rows" -> {
       Offset[0.2], {
        Offset[0.4]}, 
       Offset[0.2]}, "RowsIndexed" -> {}}],
  Function[BoxForm`e$, 
   TableForm[BoxForm`e$, TableDepth -> 2]]]], "Output",
 CellChangeTimes->{{3.691231967033842*^9, 3.691231994351308*^9}, 
   3.702296451909217*^9}]
}, Open  ]],

Cell[CellGroupData[{

Cell[BoxData[
 RowBox[{"ListPlot", "[", 
  RowBox[{
   RowBox[{"{", 
    RowBox[{
     RowBox[{"{", 
      RowBox[{
       RowBox[{"{", 
        RowBox[{"0", ",", 
         RowBox[{"-", "2"}]}], "}"}], ",", 
       RowBox[{"{", 
        RowBox[{"0.2", ",", 
         RowBox[{"-", "2"}]}], "}"}]}], "}"}], ",", 
     RowBox[{
      RowBox[{
       RowBox[{"{", 
        RowBox[{
         RowBox[{"#", "\[LeftDoubleBracket]", "1", "\[RightDoubleBracket]"}], 
         ",", 
         RowBox[{
          RowBox[{"#", "\[LeftDoubleBracket]", 
           RowBox[{"2", ",", "1"}], "\[RightDoubleBracket]"}], "-", " ", 
          RowBox[{
          "maxm4", "\[LeftDoubleBracket]", "1", "\[RightDoubleBracket]"}]}]}],
         "}"}], "&"}], "/@", "MmarRtoU4"}], ",", 
     RowBox[{
      RowBox[{
       RowBox[{"{", 
        RowBox[{
         RowBox[{"#", "\[LeftDoubleBracket]", "1", "\[RightDoubleBracket]"}], 
         ",", 
         RowBox[{
          RowBox[{"#", "\[LeftDoubleBracket]", 
           RowBox[{"2", ",", "1"}], "\[RightDoubleBracket]"}], "-", 
          RowBox[{
          "maxm4", "\[LeftDoubleBracket]", "2", "\[RightDoubleBracket]"}]}]}],
         "}"}], "&"}], "/@", "MmarUtoR4"}]}], "}"}], ",", " ", 
   RowBox[{"Joined", "\[Rule]", "True"}], ",", " ", 
   RowBox[{"PlotStyle", "\[Rule]", 
    RowBox[{"{", 
     RowBox[{
      RowBox[{"{", 
       RowBox[{"Black", ",", " ", "Thick"}], "}"}], ",", "Blue", ",", 
      "Green"}], "}"}]}], ",", 
   RowBox[{"AxesLabel", "\[Rule]", 
    RowBox[{"{", 
     RowBox[{"\"\<M\>\"", ",", " ", "\"\<\[CapitalDelta]lnL\>\""}], "}"}]}], 
   ",", " ", 
   RowBox[{"PlotRange", "\[Rule]", 
    RowBox[{"{", 
     RowBox[{
      RowBox[{"{", 
       RowBox[{
        RowBox[{"-", "0.01"}], ",", "0.15"}], "}"}], ",", 
      RowBox[{"{", 
       RowBox[{
        RowBox[{"-", "8"}], ",", "0"}], "}"}]}], "}"}]}]}], "]"}]], "Input",
 CellChangeTimes->{{3.689573069407989*^9, 3.689573088204234*^9}, {
  3.689926208426557*^9, 3.689926289601707*^9}, {3.689926381217456*^9, 
  3.6899263977060623`*^9}, {3.6899265366396923`*^9, 3.6899265476737223`*^9}, {
  3.689927304226934*^9, 3.689927308785997*^9}, {3.6899274794263268`*^9, 
  3.689927488706174*^9}, {3.6900111369824333`*^9, 3.690011179494101*^9}, {
  3.6900112828379993`*^9, 3.690011370742463*^9}, {3.6900117134467297`*^9, 
  3.690011849558125*^9}, {3.690091758649641*^9, 3.690091813911677*^9}, {
  3.690119718623362*^9, 3.6901198113994017`*^9}, {3.690781078881328*^9, 
  3.69078108519314*^9}, {3.690781334176765*^9, 3.690781347290071*^9}, {
  3.690872411173945*^9, 3.690872420072485*^9}}],

Cell[BoxData[
 GraphicsBox[{{}, {{}, {}, 
    {GrayLevel[0], PointSize[0.012833333333333334`], Thickness[Large], 
     LineBox[{{0., -2.}, {0.2, -2.}}]}, 
    {RGBColor[0, 0, 1], PointSize[0.012833333333333334`], AbsoluteThickness[
     1.6], LineBox[{{0.00001, -0.154064696793833}, {
      0.00002, -0.15373758118117214`}, {0.00004, -0.15308483196590345`}, {
      0.00008, -0.15178526507587983`}, {0.00016, -0.14920976084800455`}, {
      0.00032, -0.14415205377108742`}, {0.00064, -0.13440087133710701`}, {
      0.00128, -0.11628740482457295`}, {0.00256, -0.08512801668330736}, {
      0.00512, -0.039892700704074295`}, {0.01024, 0.}, {
      0.02048, -0.0442871955632263}, {0.04096, -0.3727535530373816}, {
      0.08192, -1.377721382178423}, {0.16384, -3.788917833295823}, {
      0.2715964097240373, 0.}}]}, 
    {RGBColor[0, 1, 0], PointSize[0.012833333333333334`], AbsoluteThickness[
     1.6], LineBox[{{0.00001, -2.490430724278714}, {
      0.00002, -2.488127852935698}, {0.00004, -2.483523398517624}, {
      0.00008, -2.4743196397926632`}, {0.00016, -2.455932727291257}, {
      0.00032, -2.419241313071451}, {0.00064, -2.3461880609788266`}, {
      0.00128, -2.2013990970632515`}, {0.00256, -1.9192094376033688`}, {
      0.00512, -1.4273406664231647`}, {0.01024, -0.6979769330034756}, {
      0.02048, 0.}, {0.04096, -0.5691614164031983}, {
      0.08192, -6.078133387765454}, {0.09021735868948573, -8.}}]}}, {}},
  AspectRatio->NCache[GoldenRatio^(-1), 0.6180339887498948],
  Axes->{True, True},
  AxesLabel->{
    FormBox["\"M\"", TraditionalForm], 
    FormBox["\"\[CapitalDelta]lnL\"", TraditionalForm]},
  AxesOrigin->{0, 0},
  DisplayFunction->Identity,
  Frame->{{False, False}, {False, False}},
  FrameLabel->{{None, None}, {None, None}},
  FrameTicks->{{Automatic, Automatic}, {Automatic, Automatic}},
  GridLines->{None, None},
  GridLinesStyle->Directive[
    GrayLevel[0.5, 0.4]],
  Method->{},
  PlotRange->{{-0.01, 0.15}, {-8, 0}},
  PlotRangeClipping->True,
  PlotRangePadding->{{0, 0}, {0, 0}},
  Ticks->{Automatic, Automatic}]], "Output",
 CellChangeTimes->{{3.690781338242374*^9, 3.690781348540389*^9}, {
   3.690872415644643*^9, 3.690872420723044*^9}, 3.690872632446938*^9, 
   3.702296462841681*^9}]
}, Open  ]],

Cell[CellGroupData[{

Cell[BoxData[
 RowBox[{
  RowBox[{
   RowBox[{"maxM", "[", "#", "]"}], "&"}], "/@", "mtab4"}]], "Input",
 CellChangeTimes->{{3.6912306766227093`*^9, 3.6912306884705877`*^9}}],

Cell[BoxData[
 RowBox[{"{", 
  RowBox[{"0.01024`", ",", "0.02048`"}], "}"}]], "Output",
 CellChangeTimes->{3.691230689037828*^9}]
}, Open  ]]
}, Closed]],

Cell[CellGroupData[{

Cell["BLUI1", "Subsubsection",
 CellChangeTimes->{3.702292132386846*^9}],

Cell["We can find approximate 95 % CI for M:", "Text",
 CellChangeTimes->{{3.6900918542990227`*^9, 3.690091868398971*^9}, {
  3.690093863135873*^9, 3.690093868471266*^9}, {3.690094004975731*^9, 
  3.690094005671156*^9}}],

Cell[BoxData[
 RowBox[{
  RowBox[{"mtab2", "=", 
   RowBox[{"{", 
    RowBox[{"MmarRtoU2", ",", "MmarUtoR2"}], "}"}]}], ";", " ", 
  RowBox[{"maxm2", "=", 
   RowBox[{"Table", "[", 
    RowBox[{
     RowBox[{"Max", "[", 
      RowBox[{
       RowBox[{
        RowBox[{"#", "\[LeftDoubleBracket]", 
         RowBox[{"2", ",", "1"}], "\[RightDoubleBracket]"}], "&"}], "/@", 
       RowBox[{
       "mtab2", "\[LeftDoubleBracket]", "i", "\[RightDoubleBracket]"}]}], 
      "]"}], ",", 
     RowBox[{"{", 
      RowBox[{"i", ",", "1", ",", "2"}], "}"}]}], "]"}]}], ";", 
  RowBox[{"critV2", "=", 
   RowBox[{"maxm2", "-", "2"}]}], ";"}]], "Input",
 CellChangeTimes->{{3.690092051839058*^9, 3.690092057950528*^9}, 
   3.6900921407345963`*^9, 3.6900938500404167`*^9, {3.690094094248042*^9, 
   3.69009421277908*^9}, {3.690094604246249*^9, 3.6900947820972023`*^9}, {
   3.690094829632011*^9, 3.6900948342642813`*^9}, {3.690872871206444*^9, 
   3.690872893765798*^9}, {3.690873292175798*^9, 3.6908732954796667`*^9}, {
   3.6912304231279087`*^9, 3.691230423559523*^9}, 3.702292401607778*^9, {
   3.7022926719839497`*^9, 3.7022926770557947`*^9}, 3.702292711776496*^9, 
   3.702296483402527*^9}],

Cell[CellGroupData[{

Cell[BoxData[
 RowBox[{"TableForm", "[", 
  RowBox[{
   RowBox[{"SetPrecision", "[", 
    RowBox[{
     RowBox[{"Prepend", "[", 
      RowBox[{
       RowBox[{"{", 
        RowBox[{
         RowBox[{"{", 
          RowBox[{
           RowBox[{"maxM", "[", 
            RowBox[{
            "mtab2", "\[LeftDoubleBracket]", "1", "\[RightDoubleBracket]"}], 
            "]"}], ",", 
           RowBox[{"{", 
            RowBox[{"0", ",", 
             RowBox[{
              RowBox[{"approx95U", "[", 
               RowBox[{"MmarRtoU2", ",", 
                RowBox[{
                "critV2", "\[LeftDoubleBracket]", "1", 
                 "\[RightDoubleBracket]"}]}], "]"}], "\[LeftDoubleBracket]", 
              "1", "\[RightDoubleBracket]"}]}], "}"}]}], "}"}], ",", 
         RowBox[{"{", 
          RowBox[{
           RowBox[{"maxM", "[", 
            RowBox[{
            "mtab2", "\[LeftDoubleBracket]", "2", "\[RightDoubleBracket]"}], 
            "]"}], ",", 
           RowBox[{"approx95", "[", 
            RowBox[{"MmarUtoR2", ",", 
             RowBox[{
             "critV2", "\[LeftDoubleBracket]", "2", 
              "\[RightDoubleBracket]"}]}], "]"}]}], "}"}]}], "}"}], ",", 
       RowBox[{"{", 
        RowBox[{"\"\<MLE\>\"", ",", "\"\<95 %CI\>\""}], "}"}]}], "]"}], ",", 
     "3"}], "]"}], ",", 
   RowBox[{"TableDepth", "\[Rule]", "2"}]}], "]"}]], "Input",
 CellChangeTimes->{{3.691229940703249*^9, 3.691229944254691*^9}, {
  3.691230710454982*^9, 3.691230730406781*^9}, {3.691231604848526*^9, 
  3.691231735024158*^9}, {3.691232083031721*^9, 3.691232174015609*^9}}],

Cell[BoxData[
 TagBox[GridBox[{
    {"\<\"MLE\"\>", "\<\"95 %CI\"\>"},
    {"0.0204800000000000016753265441593612195`3.", 
     RowBox[{"{", 
      RowBox[{"0", ",", "0.18006823338359287389742746654519578442`3."}], 
      "}"}]},
    {"0.081920000000000006701306176637444878`3.", 
     RowBox[{"{", 
      RowBox[{
      "0.06320867025580910458781858096699579619`3.", ",", 
       "0.11305312620839663706462374648253899068`3."}], "}"}]}
   },
   GridBoxAlignment->{
    "Columns" -> {{Left}}, "ColumnsIndexed" -> {}, "Rows" -> {{Baseline}}, 
     "RowsIndexed" -> {}},
   GridBoxSpacings->{"Columns" -> {
       Offset[0.27999999999999997`], {
        Offset[2.0999999999999996`]}, 
       Offset[0.27999999999999997`]}, "ColumnsIndexed" -> {}, "Rows" -> {
       Offset[0.2], {
        Offset[0.4]}, 
       Offset[0.2]}, "RowsIndexed" -> {}}],
  Function[BoxForm`e$, 
   TableForm[BoxForm`e$, TableDepth -> 2]]]], "Output",
 CellChangeTimes->{
  3.691231736082428*^9, {3.691232125475092*^9, 3.691232175349453*^9}, 
   3.7022964813512087`*^9}]
}, Open  ]],

Cell[CellGroupData[{

Cell[BoxData[
 RowBox[{"ListPlot", "[", 
  RowBox[{
   RowBox[{"{", 
    RowBox[{
     RowBox[{"{", 
      RowBox[{
       RowBox[{"{", 
        RowBox[{"0", ",", 
         RowBox[{"-", "2"}]}], "}"}], ",", 
       RowBox[{"{", 
        RowBox[{"0.2", ",", 
         RowBox[{"-", "2"}]}], "}"}]}], "}"}], ",", 
     RowBox[{
      RowBox[{
       RowBox[{"{", 
        RowBox[{
         RowBox[{"#", "\[LeftDoubleBracket]", "1", "\[RightDoubleBracket]"}], 
         ",", 
         RowBox[{
          RowBox[{"#", "\[LeftDoubleBracket]", 
           RowBox[{"2", ",", "1"}], "\[RightDoubleBracket]"}], "-", " ", 
          RowBox[{
          "maxm2", "\[LeftDoubleBracket]", "1", "\[RightDoubleBracket]"}]}]}],
         "}"}], "&"}], "/@", "MmarRtoU2"}], ",", 
     RowBox[{
      RowBox[{
       RowBox[{"{", 
        RowBox[{
         RowBox[{"#", "\[LeftDoubleBracket]", "1", "\[RightDoubleBracket]"}], 
         ",", 
         RowBox[{
          RowBox[{"#", "\[LeftDoubleBracket]", 
           RowBox[{"2", ",", "1"}], "\[RightDoubleBracket]"}], "-", 
          RowBox[{
          "maxm2", "\[LeftDoubleBracket]", "2", "\[RightDoubleBracket]"}]}]}],
         "}"}], "&"}], "/@", "MmarUtoR2"}]}], "}"}], ",", " ", 
   RowBox[{"Joined", "\[Rule]", "True"}], ",", " ", 
   RowBox[{"PlotStyle", "\[Rule]", 
    RowBox[{"{", 
     RowBox[{
      RowBox[{"{", 
       RowBox[{"Black", ",", " ", "Thick"}], "}"}], ",", "Blue", ",", 
      "Green"}], "}"}]}], ",", 
   RowBox[{"AxesLabel", "\[Rule]", 
    RowBox[{"{", 
     RowBox[{"\"\<M\>\"", ",", " ", "\"\<\[CapitalDelta]lnL\>\""}], "}"}]}], 
   ",", " ", 
   RowBox[{"PlotRange", "\[Rule]", 
    RowBox[{"{", 
     RowBox[{
      RowBox[{"{", 
       RowBox[{
        RowBox[{"-", "0.01"}], ",", "0.15"}], "}"}], ",", 
      RowBox[{"{", 
       RowBox[{
        RowBox[{"-", "8"}], ",", "0"}], "}"}]}], "}"}]}]}], "]"}]], "Input",
 CellChangeTimes->{{3.689573069407989*^9, 3.689573088204234*^9}, {
  3.689926208426557*^9, 3.689926289601707*^9}, {3.689926381217456*^9, 
  3.6899263977060623`*^9}, {3.6899265366396923`*^9, 3.6899265476737223`*^9}, {
  3.689927304226934*^9, 3.689927308785997*^9}, {3.6899274794263268`*^9, 
  3.689927488706174*^9}, {3.6900111369824333`*^9, 3.690011179494101*^9}, {
  3.6900112828379993`*^9, 3.690011370742463*^9}, {3.6900117134467297`*^9, 
  3.690011849558125*^9}, {3.690091758649641*^9, 3.690091813911677*^9}, {
  3.690119718623362*^9, 3.6901198113994017`*^9}, {3.690781078881328*^9, 
  3.69078108519314*^9}, {3.690781334176765*^9, 3.690781347290071*^9}}],

Cell[BoxData[
 GraphicsBox[{{}, {{}, {}, 
    {GrayLevel[0], PointSize[0.012833333333333334`], Thickness[Large], 
     LineBox[{{0., -2.}, {0.2, -2.}}]}, 
    {RGBColor[0, 0, 1], PointSize[0.012833333333333334`], AbsoluteThickness[
     1.6], LineBox[{{0.00001, -0.3626384627439689}, {
      0.00002, -0.36227995293499066`}, {0.00004, -0.36156372739450515`}, {
      0.00008, -0.3601344471463632}, {0.00016, -0.3572885262846334}, {
      0.00032, -0.3516468963732183}, {0.00064, -0.3405617529371061}, {
      0.00128, -0.31916274950344387`}, {0.00256, -0.27929038574819803`}, {
      0.00512, -0.210112917686032}, {0.01024, -0.10672124164819706`}, {
      0.02048, 0.}, {0.04096, -0.016968915937681923`}, {
      0.08192, -0.43957304472330794`}, {0.16384, -1.664452146779271}, {
      0.32768, -5.052138222779781}}]}, 
    {RGBColor[0, 1, 0], PointSize[0.012833333333333334`], AbsoluteThickness[
     1.6], LineBox[{{0.022001607292243888`, -8.}, {
      0.04096, -4.378096111818714}, {0.08192, 0.}, {
      0.16384, -5.26256177755166}, {0.17658572124115185`, -8.}}]}}, {}},
  AspectRatio->NCache[GoldenRatio^(-1), 0.6180339887498948],
  Axes->{True, True},
  AxesLabel->{
    FormBox["\"M\"", TraditionalForm], 
    FormBox["\"\[CapitalDelta]lnL\"", TraditionalForm]},
  AxesOrigin->{0, 0},
  DisplayFunction->Identity,
  Frame->{{False, False}, {False, False}},
  FrameLabel->{{None, None}, {None, None}},
  FrameTicks->{{Automatic, Automatic}, {Automatic, Automatic}},
  GridLines->{None, None},
  GridLinesStyle->Directive[
    GrayLevel[0.5, 0.4]],
  Method->{},
  PlotRange->{{-0.01, 0.15}, {-8, 0}},
  PlotRangeClipping->True,
  PlotRangePadding->{{0, 0}, {0, 0}},
  Ticks->{Automatic, Automatic}]], "Output",
 CellChangeTimes->{{3.690781338242374*^9, 3.690781348540389*^9}, 
   3.702296490759441*^9},ImageCache->GraphicsData["CompressedBitmap", "\<\
eJztXXd8VVW2PpJLiAr2XsYyzjiOjj772EYd61hHxT6OYoGEmJBGYkKAkEgA
RaRKaAIKKAiCICi9iAgKKBJDEQjSm3QIJCTfW98+a9+c3Nxz72Wev/f+eWf9
7oW7z1nl7LL2t9be5+ThZlmJr6U0y0p6pdmF92U0S0tMeiXzwntbZUhR3DGO
c8wc+Vx6ocP/w3Hslzm+4pf+CPP/k8w/8aja+T3G9u6ArNeTkJzeFt0+/gZb
DteYS8e4l55o/klAzaG1GN2+FbL7TkHpxm3YtGI23s9vhdyhy3DA5cBolyVg
/olDTeUubNm4ERs3bpRf9nsTth+sNlc0UNEHV/ZF68x3sXivykENKla9j5yM
rvhey0JEH1o3DHnJiUhMTJRf/E6Q7zR0XrAL1bBHNXZ+3RHpbcdiUyUaKOuR
HTNRlNEek7ZUOV7R9kYPrOiDrMzuQc205sCy/sjO7IYf6lpjWXBoPSYUpyO7
50T8sGYDypd8gT456SgcswYVNTBGN0Tz5s2vVxseEJLmQid0cm1IDmmX7XPQ
p3USWiQmI6lFItK7TcHGwzUNlV0k2Vt0bjTfAXwpRJG/E6oS4tEyxMyqrZj8
ZjpyP1yEHZU1qNr9E8YUpKPtJ+txGAhEkF4j9AchahgrFE76gWXomp6NgeWH
lLsSG0a1QXrxfOyqDiv9r1rWU4iS78SdTnjDt2N6cRoye3yB0g3bsHHZVPTN
boUOn28RJRFEB7BLqLHQMUI/CfFICqlsGQRjerZHZrIMgox26PHJQuyoQrjK
vknLWgrRYOmAjlfkub48AaOdVtAaWsUj0Z/tZi37uxBVdUd3JzaeAMYJkecS
oWodDy2is7HbsPuQld0pCtstWtZFiCzSqZ3YeALYLnSsUAOhn4V4NPdnu1XL
mglRVQYynNh4AlgsRJ6ThPYJ8XjNn+02LbtJiGz90d+JlecjIfJcgSvq8wTI
Yo06LHS2EK+eKcTjVX8Ff9Oy9kJkaYqmTmw8AWwSihcKCP0ixOMVf7bbtexp
IarKR74TG08AXwuR5zQh3iGPl/3Z7tCyq4XINhRDnVh5BgmR5wbcECNPAAeF
aBr5vhHi0cyf7U4tay1Eln/j305sPG5Fs2+z4rcK8XjJn+3vWvaoEFUVociJ
jSeAqULkOU/IOv4Xo7PRo/9ZiKwjhaKw3aVlvYTIcjtud2LjCZhRd4IQ+X4Q
4vFvf7a7tSxFiCyv4TUnNp4AlgvRydK3WCf7gofNDEKr4D4hKngbbzv1rgxR
cI8qGC9Ent8LWdf6r+hsvJQsZKWIKGz3aplYZljEUic2HnfG4+2zGlYI8Xje
n+0+LZNaNqqk1p3YeAKmMclzopB1rc/5s92vZdJ3DFtv9HZi4wmYLkoedll2
XR7PRmfjgDhXiKzThKKw/UPLZPwZFhmPTmw8AWwR4nCPE7J+9hl/tge07AUh
qspGthMbT8A4L+tn6dR4PO3P9qCWXS9EtvfxvhMrj/hkwyM+uj6PGU3WqENC
1rvOE+LxlL+Ch7SsjRBZZL5xYuNxvSunM1Y3pzceT/qzPaxlTwhRlcyiTmw8
ATM5k4eTtZ3SmvqzPaJllwuRTRCBEytPPyHyCPKIkcd1rQQ25CPQ4fGEP9uj
Wib4ybAInnJi4wkYmMYpjb6F8I3H4/5s/9QyG+oISnRi46kbyxwR4vGYy2ZB
e82hDfhq2NvIS0uWyDUf7368AFsrw0ZIVip9MBExJRMhe6QGA43qvfi+X7bE
LKPw7dqt2LxyDgbnpyH/o9XBQC5E+mNaJvjcSL4Ldzle0UcbDB/ZMcOEpxO3
VKmKGgmQByAnqyfK9tf4mxA+1vlnXStii5trsL/sXWRk9cGqimDcXLV9Ggoz
CjFt+xEnnBWPa5kINxUh7eJ4TTjB/HMsGJb/OrsIKSlFmLHjSFDlgRUDkC0R
v8TYEeTXjaN2C/F4NFTFEWyfUYjU5Gy0Lh6OOaWrsHLxlyjJTUH2wKXYVwOn
Nii3LXiHEA2XaNSpLzXBGL5rQTEy24/Hkjkj0C0/AylpuegydDbWV4Ttek+o
zZ8KUfQfhezs9Yi360nLlEsb5/RnjZs78BMVLkirIyoBNXuXoHvWGxi84oDq
qsHeJX3RsdtEbKkM24ubalmxECU/jIedcKJRU4HyUe3QKncAZq3cjC2rvsbQ
NqnIG+Y7QJqq4d6Qb5UQD9fLBgc1qnZg0ZieKMhMQcuUbBQPnulXs09qmYBy
Y3AWshyvyHDu5Um1ZKGQjQjt9PmQP9tTWvZXoToRYQw8w4TIcyWujJEnfGz4
oD/b01omgZpheQpPObHxuLFhQGm9EI8H/Nme0TJRUTc2jMoTwBwh8pwhZCfS
f/izPatl9WLDGHgGCJFHGqw+j8Es1ii2/qlCvHqBEI/7/RU8p2XS2epGhFF5
AigXshGhnT7v82d7XsvqRYRReQKYLBSaCrw3Ohsd02VCZP1EKArbv7TMJu/E
fTqx8biwhf6bfEuFeNzjz/aCltWLCKPyBFAmFJp2u9uf7d9adq8QVb2Dd5zY
eMKn3e6KzsZLLxQi60ShKGwvalm92DAqTwA7hELTbn/3Z3tJy14VoqpUpDqx
8YRPu93pYTPj0Cq4VYgXv4f3nHpXhihopgrCRYR3RGerFLLedYZQFLaXtcxG
hP/EP53YeMJn3m73Z3tFy54Xoqo38IYTG0/4iPBv/myvatm1QmQbgiFOrDw2
IrwG18TIEz7zdps/22talitElufwnBMbT/jY8FZ/tuZa9pgQVRWi0ImNp25s
yG7F45bobOEybxHYWmhZXyGyyFhx6vGY0WQVhAsKb/ZXkKhlrYTIIqPdiY2n
blBI58LjJn+2JC2rl3mLyhMwrpE85whZVRfo9ZzlMoX464xoohoaj2uTIYxP
pUVcM85XJk7QuvDinOkvr6WatlboFCFd0jMnz9Nzi4QuEOK503F6BGnJyjFB
iDMWE0lETTzOUcs5+BKEKI2DV3p7JANfV5HZQrbubDraZYs3Pfd1IUfpJaEK
VJwVTWpDU+vWc98jJKG6W42n6wWbhewFDYV6oZdzjr/cFLVWgmQDE8nWQYjH
aSqSmSWb0DtL6Ct8pbLCikxVkVOE4pRsHvAUFVki1EhIcy/YgA2O23rOKcou
kQm2TemAzI7zuJYZLiBppZe2E6KkM4Ws/zlRq5opsleEbFW3EJKy8/9DZQ1N
cuQuIc3I17ZAE71A7oVLJOYC3uNADHQucNX5JybivYkJ96ipwp7N6xtg3bp1
InXdunIsGZWP9Paf46d1W7D/CMKG7Gl6R0yN2jk3T4hHY7VwthDryi5hCAx3
LqxrYf2kRXz9pEXVFnzePtkE9LQipQiz3OSC/KpvWbpaNkuIfYLj7QshHsep
ZT2E2Gtt5crAcS5yLatNCRzG+glvIrfnPOw02qI2XYZq7ihkZ+x1QjwaaT/h
dGnzwiR6ZhlsF7vK3d7UCDWH1mFcUS76fLtbqqGOYsdoNpWRpnfDWed+Icq7
RUiGvdtVGuoFDFBstEV3/gE+cC6pq5GJhENrx6IwrwSL9hyurzHkXjP1XulO
zxfSQN2cDKhaLl/ZEIwoWCYs5w+u2mBagEmH0QXIG7AIq7+MWLtZqnGuENuO
7fqZEI9jVBxrgmvWbHdqvVtIJpQ/ukpPtvVVsRqjCt7AW92zkR7hHlurRgvH
TxaSqqxRZZyLnxTiKRpDTyyj9NK6ykySb9VI5Ce3QEpUZW5jPiJEqZzIJKB2
jug5TslXCPEcg55RGOVc5qoLepiaA1g5oo29r3CasvXSnUI2OJHwq0qVcDK2
EIP7QkpR6vzZVRLODeeotG+FCMw0xDzkaREBXgZJ8NRDQhKrXe4v8A0VaINP
Li+uwIqDKnCPkK0f1jqdskz6V/gLzFWBTYXI9V9CMgz36/0yirxUyOqSPuVc
GV0a85M25SxB6z6VNkaoiRCLGXEvx3LnKn9peSqNWM5O/h/iw916s5wE6FV5
ozz1uNBe7P0vf4FtVCBnPnIcLyR3uFMF/ipkXQUHCV2VNNHV/gLzVaAA9WBM
dgAHduj9LhGyq5/ESeJpnWujS+PY+ZOQplq2qzTusqDFLL5KaDVWO9f5S2ur
0phnOE6IbDINbtGbtdDR+tpnhcT06/0FtlOBg4XIQaFyh5vUvG1CdtMOA5Gu
6KrbqDxQ3cp4WYgXsm9Jm21QGcxQ2iSvgEZMx3Td0RTWovYqTexmptGwPYNn
1qs0GhoKGiMA7gKVxrV020slMF+rFUa8aPc/efBihGChgwq022MIRAQWr1Hz
iJI4I1mU2Ad9nAjRV6FKSxIiy8VCMs5WqTQvQCTmkJnAiRA2FioboZlEtMEB
xJBgpZ7zAsSbhQQrORGC3iI1UPqlWRknW3d0X671FwoCuV4i/vt2f4FvqkC6
DQ5yetD5mF+m5jFxG4rxIuRPOqo0G+4xOJERX6rSiIgs+LZ4LEK6p6OyMaV7
o5B136y/H/Ucl8Y4ErxAKkKyqlgN9EZVMl//oPXHTm5TJB5wFCE/10kF2sCK
tkjcsFjNI/Chu7djeRiGORFymJ1Vmo2p2NlkzC9UaV48c5HQ9/jeiZCz7axs
3liK0bHMVs4CveNQwMLcpACWCEnnLmoj4T/9h0ZS81VgKCjJEZJZJEJq/S0V
yBUnztIaR81T61cK2SVvizkiLD+8rdLskoXGSnNVGtspFFx4102MB31LL+bs
d6eQNwSa7am4AqEQXBFhiairWsbIleGlRiyzVCDn84eFbMVxP5601CP+At9R
gUw1egKNGWo9cQUXBSmQvmI8xut6dVhp3VSazUZq8DBNpXlxBadgQUS6OBxB
mpsOsRkZGxpM1jsOBRfcQyHdJ8Ii/rtqI+dB64gF9H+pAkPBBVccpZ0ibEDo
rgJDMP0ktZ6bkDgHeMFFhI0dPVRaCF7/XKWNELIowYKLCDtSeihbOED+md4x
h3a6UAjCiLD5pqfaGAK+x6ky1qxdrKYv64ZuToQNSr1UWgj4/lSlEWvY4Iy+
YiZmOhE2ZPVWaRZ5s9dKyDFapXmxBitCeqcuMIWV1kelWdjNAFTAxEitulCs
QbgkpyPsgrMCvci7BVp8rOaFwxoRthW+p9K8yHs4ho9QadzvypSaF2u86C+t
r0qzsJuechmWDVNpgrGC7WNhhnf/p3F7VoZF2oz0pDMN1QqTygliShJBkvTF
CDtWS1SgF2wLpBuiRhFc2FQpa2AQBjkRdgL3U2lesC1d4n2V5gUX7HPSJZ0I
W5j7qzQv0hbJA1WaF1dwPMi4cCLs0h6g0ghYycK7FczdT6suFFdwyMrQbR5d
IDltxC2wu0TNWyMUiisibN4fqNKkRwTXRqVLvKfSuKgbiisiPHUwSKVJb4UH
c/fSm6W/YqY6BFK09Bf4vgpkztIDu3uoQHYfu7+ODvoNIZk7kqMJbGi6rM07
WeT9rp4jrrBLJayT0RitWeKwIgerjUyBeJC3nee8uIKT7k/4SRPEYaUNUWlc
CyeLwu63PVXoBRfEBVIhbmpWM4RMPVZi45h8tGze3AnY5GRqZ/usU9jk5FBV
bJe7FaF3UcWhIIRGiDFuok9zdQFUbhqPgpRUFI6ejx9LSxugtLRU9JSWrcEe
d0tABN0unrdBhcXznfQcd2CFghY3rXmUu90amtTe2nFFaJX+NiauqeAyrtMo
jFkf6F2FxATFKkb6RXDMWOCTWdei+knkOG8SWStDLKregx9GtEdqWieMXbbf
nLMJsl27dhmrVq9e7Qwz3wEM2DzAXa2picPIjSOLTHE8Vq5eicRdiUHcdP/+
+7G0fOkLPK0LNsHkX/U+lI0pRlqrQowqczVaqzt16mQ08sm+4eZb3F0XdVEb
5HO6RNcslmnjVPk5WU8dkc8b8jlGZjcnuIblzf+t+JS13hXTtlaGKtNe2rz5
B0Z0Q2ERUV+p6C/l08Bx2ttzV8nv1Xpuh3zudWTWqtV5qtVZtQOzu6Yjs/tC
7KmG7Xvff/+90dmvXz9nhPkOoMuwLmhS4cLYR797tJ0pbohXp7+K+Cp3fjx/
x/noOKKj04znzvT2fD6puBVr12xERXBtgA/w9UZmZk+sPBh2j9oINdIb3ghi
b6MjLhTBcZoQp59bVy97WG7G21i0x/PgYFkvZGX1wc8VYfV+pHptIMSQQ0KP
XO0ZoUDvXbyruTvPo4frMLpdK+T0n4Hlm7Zj08o5GNo2FTnvl2F/+A15H6l0
b+TEfxk55eg5YsVQUJjv1ewuBlRuX4jRPQuQmdISyWl5ePtDsxUybO76Y71X
b2gl952tGvlATyhwdFN3YZ3zSJVm4yq2mrReprYY3ZdNEHmAYzt/gaNUoA2t
eNcSPqereVyTJCizEwF3qhREk1Y3tGJ4Lz0puHjnRY/8V35rqiysyE/UQG9c
lY3sVJXmRY9EuIJ0NbkVVtpolfaVELsW/ZT48WStv1AcSRAuYLzIX+AYFWif
BtS4yi65c4nLiyP5DELHaNLcuIrTjzeuaqHnuP3CJjcsmCz2F/mpGsgA1C7I
ywzbXKVJEFUPTHbylzZWpQkg8AZVr2j9ERIyzgsBk539BY5TgXYfucZVzdQ8
JhMZj1owKXGqJmU8wcFYT60RSnkiKo1L6uJIYjgJnzUfE9asz9Qsgg4bZQsE
fEHvMxRHMrKXCraLjjt2ANOmAV27Ai+KBVfJDUTYrjBelXHPhE24CoB9XpWF
YkxuDwpizHgcOQKsWAGMFN+QKy70wQeBc8/lAq6DCEonqFIOIE9U9qzeAh+h
CoWgiapx717g66+BPhJ1tpBueeONwHHHuRqFtXFj4Oab3VMlEhV8803Eu/9c
DQkJ7Z5WQ/jYmAW1Fr2+qoasXQt8Jk1VKCO+aVPg978HjjlGDYnH734HPPww
0EYmj0/Ej6xcKaCjGhH2TVhbQqLCJ1Uf3RpzXxbdKPZ9UU8fOgQsWgQMkiik
lbi7O+4ATjopaE58PHDNNcBLEt2+K1B/xgzg119xkb85E9WckLDyCdXHfZ3W
S3AiUERs+83WrcCUKUAXQdD/+hdwxRUyXgJBc04/HbjnHgg+AD78EFiyREB7
Jf7ob84kNSckLn1MW4r42D4sz3hD4g7dcS1QQrB3WRkwQiBHjsy2998PnHVW
0JY4wUWXXQY89RQEjgFffAFs2IAIC5dfqC3eqFZa7VG1xYuMmaGViMqx1bZ7
NzBnDtCzJ/CaBM7XXQckJARtOUFimFtvBVpKVNhfQvFvvwUOHECEZUBrizcg
lt78sB2gQowLba9hCtpj6po1wKfipdu3Bx6TurzoIjK5tsj/8ahc2K6de82q
VQI/aiQ+8bXlS7XFG06XoORBtYU7yOweXzqvzkLSZR7Q0xUVwHffuff9+uvA
bbeB9WGrRmrJ1NbLL7u1N3s2JDiItGdwsppj43HOgYux+B967xLNm6iep+id
xUvrqkE8Nm92+wH7w7PPuv1D+om1RXoP7r0XyM52e1VpKdjLIqwATVFbbCjP
PJmM3vvUFj6zYAcZ8xdrsEZXgNzuu3SpO05at3bHjYwfa4uMKjO6aCZHG0ed
mB9h/cPa4s0CNEXTe6w+IbtQ5UHef7MDfxcwc6brRdgW9CriXaw54nNw++1A
SorrixYuBFs2wjMYU9UcbwahJ3repVXDvXP26VWCBb6U4Wa1Rbqj6ZZ0sPmC
lR95BHS81hZxx8YtP/440KGD666lx0dIpE9TW7z5B8E4d6othOhcoOMp5tRm
YZZzg9oiwxTz57uzTlKSOwvJbGRtkTkKN9zgDnrOXXPnAnv2RHocdLraYlMS
zErvxM7b1RYveGfWYD3WO9eoLeK+8LnMJx07um7tj+JYGzQI2iIzNP4hw+CN
N9yZm85RZnJvitdgG7vGQWRvgSQz7kxM3KqqQlE/l1kP4dBf9LQ4dfzwAzBk
CJCRAdwlzXrKKUFLGjY0AMVMEQQsU6UzbNsW6cUCM7RWuIJIvKtZiVvU1NCY
oS/66iaZeM53Bhm9804QGdEAa4uYhb/LoEtLc83lbHr4cKQ3a8xUW7jbybPI
eZPawsUTuwXPBht/UFsECgSBU15eXeAkp6WxTKMRWLz5JjBBENMvvyBCHm6W
2mKfk9El0hvVlj5CdmOdDVUuUlv27XMhFfOe9SBVvIFUN91UC6nmzQNZMqLZ
0tAsJdjMv11gvU6V0vnY+dMT7Zyvp+VmzXAtKvJFVw89VIuuWJVSpTn+Ns3W
+mFQZLfFS9x5rZrKLex2Zz5HlcAM52zbxQ/XQit2Dh9oxS5Fpzh9uoFWEQLp
OWoLdz/aXccSVF+ttniDLO5IWYiFzulqiwwO4+HfessXV919dy2u4tCTIRgh
KP1KbeGCoycdcpXa4g3RuMOGIZrdI0jwb3EVXUkYXPWnP9XiqkmTDK6KEI99
pUoJWqzLt1mSK1RpaJTHfUQyYzXW0+JSDb7q1csXX91ySy2+WrDA4Kt3/G2a
q/XDVSy7ZzYf+ZerqeFixGP1nAVXBQXhwRVnK4KrMWOC4KqnvyFfqyHThTzZ
l8tUGfuSzdLaGDNgx5oHWXFeDoOsrr22FlnNmmWQVYm/LfPUlpDEjQvfG5sI
lRvYQiLUIKrq3LkWVXk6L1EVwY1FVQQ9An4GRbMjfMrH3UfbiMtNeKzm8WAE
+9fpebj7viM44wxy1mKoyy+vxVCTJxsM9aG/5m+0BkIyQ+4u6oQgSOreHXgi
bzkS1rjP+Dl7m8B5fEycByz97W+1YImNJI31sb/e+arXm0OSWMe6Ki8gatvW
7WIXXMDVEoePODsPj4ez24VYzvJLcf69ZaZnEhyNG2fAkeZswipfoMptvon9
bS3WnmqHpgcBcYARATVpUouAGlfjnP7t4dS4ocitvz6CDXv3TPDoM6jD3XB7
Dmoq1mLaoI7IZqIzsxD9Jq/CAZtfrt6Nb4tTkdZ1ufgD94h4PXdRb5iL4V3b
IK1lElKyCtBrDF/JBjtbe9Ne3FXFtFcTvTOLp4qLa/FUMBw4zuApOj86wY+l
8Ras2IUHa2pjY+6zFfHHG2nHH82NBdeLsL8Mb2fm4aP1h7Us3k9O8m+kpoEO
oAh15xzn31ncZjxPuPejdFAO0oo+xnflm7B20WgUp2ej7w973ScJaiqwfvbn
mDh3u/s8V5Tra/aXYmBOKvLen4UVm7ZhfelU9MtthfzhK/lSRPvqN2/KUaKZ
eL0ZusJly9zJiDCcEyUx6amn1noDgtIrr6wFpZxvZd61q1WlQqGpBnf6aXy0
N+tf7QnRRCX99hqj1Oyx0do6AdV7vhOp+fhk/WE9VYnNE9ojs3gudtr3EZ4U
5TK+lqIEeTm9sHSfZ1Vn5SDzqopFe6rd6O/YYB7Y7ApbMgYDBriA8PnnXcB6
9tls8Vpwf+edLn4bPDgI7htpm44SCk3ZNIntpuzSabgajcKadDQamng11FZL
5Kpyojaa+xaM7KzeXKdzGoQpC8R4nV2Aqt75Fd5Mz8fojZW647yxCXfWrXOT
NkOHupCIqUhOfsTyDdLdDLyZnC5eHTCt1sjMyxde6CLuZs3ceHb8eBMKOa43
dTNc3BcakuE6IUar/ZsvOm/S/0BHozC1pY1lHzzcvh2mwZhG/vJLgw+Dj/eY
94t83wUZeSOx4XDwhTGVmz9D28xizN9VrT7d59J476VyRTUO7d+HypqgpIrV
Q5GTVoSZOyz2TjD4jdEfwRmnQgJsRhuXXGJSQI0UZRzTQJzFJBdxnVJ+DfI6
HDLohoFRebnBdMEYgjlBPgxkc4KEFjJVnhD7bTZS48KNjiisiUerJXw38dSe
E6766jRrIxPLu/sLYD6XXuqmJLZurX1Gzrz35ptiZNR9j27V1i9QkPEm5vzq
bd4wlx7vvRRHtk9HYUoqOgydiaWr12LVD5PRPy8FmT2/MY89XaJVyKUj5utG
j3YnPoK4Bx4A/vxn4NhjmWtyOJjPPNPNETz9tAt5+vVzETODcC5DeNetkpB0
qnZn5lvtzkrmW6diqnaDmO7Xv52jsiYerZbw3jxKNYZxtQx0xL05Lv4OGGRB
vD1xokm4pQbtqsGeRZ2l/32M9fX734KQwVzv0uO8l0oEsQrvZaWhcHAJOuel
I5XvSxoyA+UHa87XO+Ei2o8/ur60Rw93wYipfmbETjxRGzoBJ5/sZjaeeMIF
Sgyq2XuZ7j54UG+47tLhR/jI7rHx5rSZZi5Hue6/iemOI43rKKyJR6vFB/j6
V2Rd4BsfnFeZEmHIz3ReXBxsu0usicREd9VNLnk96CRK0DqzJ5+hizjz1r+u
kfc68ajbMLVDFooX7DY7mc7SqrNglzE3wS5XD558Erj+euC004LNLDEa/vIX
d7kyNdVNYjEaZPJo927YHUx2sZa73Zdj+Ql666HLBXyI9iAOnnpU90h4XoXt
M3ujz+jvsHlnqW2MBjGKSfot1QVCa7RJ/aGtR1DJxo1uXuPyy/nLbXY6Si4F
MBMgzR6Ee7vmo0tGHj5eV/vW7noouXG0y+Q4iJW9s5E3Yh3f7XSSSmfGffVq
N9PtRcSMxgUR20Zn0ofZOa4D0M8zoThqlLviKMDjXK2IZ4TYqn8ROoAD9gny
0EWZHuihKcoYby8eblg5G0MK05DW9i1kpnhaIKqUo6rLKMoCoVUZobktyP3p
JxfEepubo5zDi0NNzjdXE1GzD0sH5CCj0zgs2bAF5RqhlSwxEZpt7iiXmR67
9csCZHaYhMVlZQ1QVlYmqleU70aVi/11kjjWoO316+ujba7LEW2LZ9LAKMFk
r4nfiONefdVdbRg+3MV5mzbh91pDzKLZh3FfwkvHa2XwBV6hC2JnxHbf8Sq5
5tBGzO6bLZ2wTvtH4U76DZQEYqnTBP++kBCmLwQ8Q9/TF+weJeZkpmtOJiW7
IwZOXc3QOj7yaetjDqzoiYwW7mbRBua7EVrmzcPg4S4ep20ePO5YQM5MPNud
0Rb7AY1lv2D/4EKL+Cbncq0SPjfs2e5hc9kDhewcb1cbz4psta2emopyfNqh
fb3UVRiW5P9UYri6ibOP9Udrx+P11rlFh1iW3vKcc+DTlK1UHFcTvWA5OTkM
WE6gILPiQKF0xXTJdM100eKqr1PdrF+7hrAUS22H4IOrdsuAZ3V1jv/N2L3o
BOPUVedm4oM3Q3fPJDHvQO6kmd5UKDBkuiQMMOQyE0EEJXFHTd++Lsgg2BDQ
cZvaYF8Uqftj7Osn+ISkfdU/+1QJSnQbi3jBitXom5WJHj+7L9Ti70HZycgd
vg6uhz+A5V3TkdV/DSrs+yXCVoTdBP3zz7UVcd55iNdbkLsxd0U4np5ei205
mAXbPqYV4oVQvEsvhJJaSPBIu/rqWmmsO9YhlzD274d9JTkXr+zGtufwnM0o
eheKuZgwD/N0L039CjlUPhS5KRlIzTeY9igqxL58iBVi99hwDZULH54Oy1UY
Zs+ee87tsAMHupE7V7OCe1xqYQZP8RILM9jXpb9Zaccf7yqgIipkoEuAvHgx
sHOnvur0OPNMpn2/QIm78lRnyZqLOpuxeXLYSjmMdSPykfveXIwqLGAi5Sgq
xUZEW7a4axcffVTrSrkWVSe1kWASUly64z6BV16pO1tu3qx+PM5EwXJ3/PCR
wp0sY/2xwuQjv9xvdjaOQPnIdfIdzx0QcoJ9h2hMPvLL/eZWAbon+cjF/I4z
UJ2oUz7yi98JxnwOSvuhx2cC7YILzMxvb6VRI3cdgwsXjE0ohosXrIVt22Bf
V/qhkF0UfwyPmeduRBXfXqXvX3PCtkrlRnzSNgd9ynZh45gCdBi7Sa4O1yqu
Bw8+BGH+N4pfx4YRW7lpHNpl98CP+2pweP1ItC8cj82VUcQiGBLVbftwZSdr
f+CaPwcKN6TQe3BzK1cHOTLkehfyxZn+wChZPlJX/I4zA+jii81HyvgdZ4YA
l1jlI2X8jjNojKplxpYyfseZnUp0L/KRMvlmaMkTDCO0QeUEvxPMjiebZeCH
eW2GGsyxyZR+mq8PiF4NZ2o1eMrMwbckcX+abks49ajERb/uf8LbqF532Yst
EwvQuusimKdDDv2CYe0KMWnrnt+uu/xf3ez/ho7ftDGW/YIpEk93nm9fH1aB
8iFtUTR5LUr/vzH+NxqjYbAxun0zCUVZHU2+0z4UWLFqAPLfnIC5XYKN4USY
NovClBXGWFbXnDS0H9wWWYXTsL2q9hnFmgMrUNImH/1yU0PNMUIm1ZGRiKSW
KSiYtIUvXvY857gfZb0zzR9z85cRCMpontwWYzdVBh9KRA32/dgD6T7sUf7c
n/f/jbUWUL0TX3dKRQuZ50zOUNB686QcvL+qAkd2zEJRJl/1X4XqXd+gONP7
9wiqsWs+34L/OUxRxSr0zmxR+3BrYhZKVlcYLebyEq9ezXvP74JWKQUY9+3S
OPNc6inyvRhT3kpDcu4I/CKI5ehNkEqf+F2cfcy1dDnW6bOmXiuaqBVc5eya
nolepfv5zKnbTDKDVKzBkJwUtB270eCJo7ciDW8tNSJdtYPqqkXNXizuloHM
XqV8Os+q5R87zE4tkOnAFf3bqj0b7h8A6IHMrF5Yut8uzh7EzwOz0erNmbB/
haG+3naY8B/oddOxZ5lF/N5ZWejlXmNGUv/W6egyr/bFjfV0prXGgFUV9ix2
zCxCRocp2FZfZ32Vjcyjrcv6tkZWz6VSw3zwswStM7qZ9We3uk+srzI1Eelv
TUDZzsOo2r8KEzumIXvASvc1ylFv092UcmBFf2RL9Zbu3YeyPlnI6k398NeZ
3RHTpo5A1zbpSElOR/67Y7Bkj7ZDBJ32VaK8ZlBONvos/Ba9Wmejv/u3Hmr/
yGVQnWYbApFqz5VKP1OBNUPykFnQDul5H6C8wibyjlqkXU07tHYYcpNaIm+k
+SOT/6E08/8w3sw55r8BblDOug==\
\>"]]
}, Open  ]],

Cell[CellGroupData[{

Cell[BoxData[
 RowBox[{
  RowBox[{
   RowBox[{"maxM", "[", "#", "]"}], "&"}], "/@", "mtab2"}]], "Input",
 CellChangeTimes->{3.6912306766227093`*^9}],

Cell[BoxData[
 RowBox[{"{", 
  RowBox[{"0.02048`", ",", "0.08192`"}], "}"}]], "Output",
 CellChangeTimes->{3.691230677332693*^9}]
}, Open  ]]
}, Closed]],

Cell[CellGroupData[{

Cell["BLU4", "Subsubsection",
 CellChangeTimes->{3.702292132386846*^9, 3.70229299262061*^9}],

Cell["We can find approximate 95 % CI for M:", "Text",
 CellChangeTimes->{{3.6900918542990227`*^9, 3.690091868398971*^9}, {
  3.690093863135873*^9, 3.690093868471266*^9}, {3.690094004975731*^9, 
  3.690094005671156*^9}}],

Cell[BoxData[
 RowBox[{
  RowBox[{"mtab", "=", 
   RowBox[{"{", 
    RowBox[{"MmarRtoUb", ",", "MmarUtoR"}], "}"}]}], ";", " ", 
  RowBox[{"maxm", "=", 
   RowBox[{"Table", "[", 
    RowBox[{
     RowBox[{"Max", "[", 
      RowBox[{
       RowBox[{
        RowBox[{"#", "\[LeftDoubleBracket]", 
         RowBox[{"2", ",", "1"}], "\[RightDoubleBracket]"}], "&"}], "/@", 
       RowBox[{
       "mtab", "\[LeftDoubleBracket]", "i", "\[RightDoubleBracket]"}]}], 
      "]"}], ",", 
     RowBox[{"{", 
      RowBox[{"i", ",", "1", ",", "2"}], "}"}]}], "]"}]}], ";", 
  RowBox[{
   RowBox[{"(", 
    RowBox[{"critV", "=", 
     RowBox[{"maxm", "-", "2"}]}], ")"}], "//", "N"}], ";"}]], "Input",
 CellChangeTimes->{{3.690092051839058*^9, 3.690092057950528*^9}, 
   3.6900921407345963`*^9, 3.6900938500404167`*^9, {3.690094094248042*^9, 
   3.69009421277908*^9}, {3.690094604246249*^9, 3.6900947820972023`*^9}, {
   3.690094829632011*^9, 3.6900948342642813`*^9}, {3.690872871206444*^9, 
   3.690872893765798*^9}, {3.690873292175798*^9, 3.6908732954796667`*^9}, {
   3.6912304231279087`*^9, 3.691230423559523*^9}, 3.702292401607778*^9, {
   3.702292436927957*^9, 3.702292440911811*^9}}],

Cell[CellGroupData[{

Cell[BoxData[
 RowBox[{"TableForm", "[", 
  RowBox[{
   RowBox[{"SetPrecision", "[", 
    RowBox[{
     RowBox[{"Prepend", "[", 
      RowBox[{
       RowBox[{"{", 
        RowBox[{
         RowBox[{"{", 
          RowBox[{
           RowBox[{"maxM", "[", 
            RowBox[{
            "mtab", "\[LeftDoubleBracket]", "1", "\[RightDoubleBracket]"}], 
            "]"}], ",", 
           RowBox[{"approx95", "[", 
            RowBox[{"MmarRtoUb", ",", 
             RowBox[{
             "critV", "\[LeftDoubleBracket]", "1", 
              "\[RightDoubleBracket]"}]}], "]"}]}], "}"}], ",", 
         RowBox[{"{", 
          RowBox[{
           RowBox[{"maxM", "[", 
            RowBox[{
            "mtab", "\[LeftDoubleBracket]", "2", "\[RightDoubleBracket]"}], 
            "]"}], ",", 
           RowBox[{"approx95", "[", 
            RowBox[{"MmarUtoR", ",", 
             RowBox[{
             "critV", "\[LeftDoubleBracket]", "2", 
              "\[RightDoubleBracket]"}]}], "]"}]}], "}"}]}], "}"}], ",", 
       RowBox[{"{", 
        RowBox[{"\"\<MLE\>\"", ",", "\"\<95 %CI\>\""}], "}"}]}], "]"}], ",", 
     "3"}], "]"}], ",", 
   RowBox[{"TableDepth", "\[Rule]", "2"}]}], "]"}]], "Input",
 CellChangeTimes->{{3.691229940703249*^9, 3.691229944254691*^9}, {
   3.691230710454982*^9, 3.691230730406781*^9}, {3.691231604848526*^9, 
   3.691231735024158*^9}, 3.702297611573297*^9}],

Cell[BoxData[
 TagBox[GridBox[{
    {"\<\"MLE\"\>", "\<\"95 %CI\"\>"},
    {"0.040960000000000003350653088318722439`3.", 
     RowBox[{"{", 
      RowBox[{
      "0.00469151763561287665077470521168834239`3.", ",", 
       "0.19112427868854636736628549442684743553`3."}], "}"}]},
    {"0.040960000000000003350653088318722439`3.", 
     RowBox[{"{", 
      RowBox[{
      "0.006576001909089277536191175954627397`3.", ",", 
       "0.10063457111161633328322295710677281022`3."}], "}"}]}
   },
   GridBoxAlignment->{
    "Columns" -> {{Left}}, "ColumnsIndexed" -> {}, "Rows" -> {{Baseline}}, 
     "RowsIndexed" -> {}},
   GridBoxSpacings->{"Columns" -> {
       Offset[0.27999999999999997`], {
        Offset[2.0999999999999996`]}, 
       Offset[0.27999999999999997`]}, "ColumnsIndexed" -> {}, "Rows" -> {
       Offset[0.2], {
        Offset[0.4]}, 
       Offset[0.2]}, "RowsIndexed" -> {}}],
  Function[BoxForm`e$, 
   TableForm[BoxForm`e$, TableDepth -> 2]]]], "Output",
 CellChangeTimes->{3.691231736082428*^9, 3.702296192267358*^9, 
  3.702296514315132*^9}]
}, Open  ]],

Cell[CellGroupData[{

Cell[BoxData[
 RowBox[{"ListPlot", "[", 
  RowBox[{
   RowBox[{"{", 
    RowBox[{
     RowBox[{"{", 
      RowBox[{
       RowBox[{"{", 
        RowBox[{"0", ",", 
         RowBox[{"-", "2"}]}], "}"}], ",", 
       RowBox[{"{", 
        RowBox[{"0.2", ",", 
         RowBox[{"-", "2"}]}], "}"}]}], "}"}], ",", 
     RowBox[{
      RowBox[{
       RowBox[{"{", 
        RowBox[{
         RowBox[{"#", "\[LeftDoubleBracket]", "1", "\[RightDoubleBracket]"}], 
         ",", 
         RowBox[{
          RowBox[{"#", "\[LeftDoubleBracket]", 
           RowBox[{"3", ",", "1"}], "\[RightDoubleBracket]"}], "-", " ", 
          RowBox[{
          "maxm", "\[LeftDoubleBracket]", "1", "\[RightDoubleBracket]"}]}]}], 
        "}"}], "&"}], "/@", "MmarRtoU"}], ",", 
     RowBox[{
      RowBox[{
       RowBox[{"{", 
        RowBox[{
         RowBox[{"#", "\[LeftDoubleBracket]", "1", "\[RightDoubleBracket]"}], 
         ",", 
         RowBox[{
          RowBox[{"#", "\[LeftDoubleBracket]", 
           RowBox[{"2", ",", "1"}], "\[RightDoubleBracket]"}], "-", 
          RowBox[{
          "maxm", "\[LeftDoubleBracket]", "2", "\[RightDoubleBracket]"}]}]}], 
        "}"}], "&"}], "/@", "MmarUtoR"}]}], "}"}], ",", " ", 
   RowBox[{"Joined", "\[Rule]", "True"}], ",", " ", 
   RowBox[{"PlotStyle", "\[Rule]", 
    RowBox[{"{", 
     RowBox[{
      RowBox[{"{", 
       RowBox[{"Black", ",", " ", "Thick"}], "}"}], ",", "Blue", ",", 
      "Green"}], "}"}]}], ",", 
   RowBox[{"AxesLabel", "\[Rule]", 
    RowBox[{"{", 
     RowBox[{"\"\<M\>\"", ",", " ", "\"\<\[CapitalDelta]lnL\>\""}], "}"}]}], 
   ",", " ", 
   RowBox[{"PlotRange", "\[Rule]", 
    RowBox[{"{", 
     RowBox[{
      RowBox[{"{", 
       RowBox[{
        RowBox[{"-", "0.01"}], ",", "0.15"}], "}"}], ",", 
      RowBox[{"{", 
       RowBox[{
        RowBox[{"-", "8"}], ",", "0"}], "}"}]}], "}"}]}]}], "]"}]], "Input",
 CellChangeTimes->{{3.689573069407989*^9, 3.689573088204234*^9}, {
   3.689926208426557*^9, 3.689926289601707*^9}, {3.689926381217456*^9, 
   3.6899263977060623`*^9}, {3.6899265366396923`*^9, 
   3.6899265476737223`*^9}, {3.689927304226934*^9, 3.689927308785997*^9}, {
   3.6899274794263268`*^9, 3.689927488706174*^9}, {3.6900111369824333`*^9, 
   3.690011179494101*^9}, {3.6900112828379993`*^9, 3.690011370742463*^9}, {
   3.6900117134467297`*^9, 3.690011849558125*^9}, {3.690091758649641*^9, 
   3.690091813911677*^9}, {3.690119718623362*^9, 3.6901198113994017`*^9}, 
   3.6908754090870543`*^9}],

Cell[BoxData[
 GraphicsBox[{{}, {{}, {}, 
    {GrayLevel[0], PointSize[0.012833333333333334`], Thickness[Large], 
     LineBox[{{0., -2.}, {0.2, -2.}}]}, 
    {RGBColor[0, 0, 1], PointSize[0.012833333333333334`], AbsoluteThickness[
     1.6], LineBox[{{0.000011122675386865722`, -8.}, {
      0.00002, -7.433384403749246}, {0.00004, -6.766644105718886}, {
      0.00008, -6.086022416726104}, {0.00016, -5.398143442149708}, {
      0.00032, -4.705758452357031}, {0.00064, -4.009382113431381}, {
      0.00128, -3.307840186509674}, {0.00256, -2.5985965222340166`}, {
      0.00512, -1.8796688102057424`}, {0.01024, -1.1586283190218216`}, {
      0.02048, -0.4817254723174206}, {0.04096, 0.}, {
      0.08192, -0.06556127319267448}, {0.16384, -1.2898710474724089`}, {
      0.32768, -5.554140919153565}}]}, 
    {RGBColor[0, 1, 0], PointSize[0.012833333333333334`], AbsoluteThickness[
     1.6], LineBox[{{0.00001357812576262814, -8.}, {
      0.00002, -7.6708550442492305`}, {0.00004, -7.06534663491862}, {
      0.00008, -6.414277288844107}, {0.00016, -5.740796072326193}, {
      0.00032, -5.055363444665427}, {0.00064, -4.36202797482682}, {
      0.00128, -3.6608515306210823`}, {0.00256, -2.9482972410731114`}, {
      0.00512, -2.2166090028589127`}, {0.01024, -1.4549080135165766`}, {
      0.02048, -0.667449705900125}, {0.04096, 0.}, {
      0.08192, -0.47767530381945256`}, {0.16384, -7.141404777892323}, {
      0.16891800227038872`, -8.}}]}}, {}},
  AspectRatio->NCache[GoldenRatio^(-1), 0.6180339887498948],
  Axes->{True, True},
  AxesLabel->{
    FormBox["\"M\"", TraditionalForm], 
    FormBox["\"\[CapitalDelta]lnL\"", TraditionalForm]},
  AxesOrigin->{0, 0},
  DisplayFunction->Identity,
  Frame->{{False, False}, {False, False}},
  FrameLabel->{{None, None}, {None, None}},
  FrameTicks->{{Automatic, Automatic}, {Automatic, Automatic}},
  GridLines->{None, None},
  GridLinesStyle->Directive[
    GrayLevel[0.5, 0.4]],
  Method->{},
  PlotRange->{{-0.01, 0.15}, {-8, 0}},
  PlotRangeClipping->True,
  PlotRangePadding->{{0, 0}, {0, 0}},
  Ticks->{Automatic, Automatic}]], "Output",
 CellChangeTimes->{3.6908770114630823`*^9, 3.702296514833531*^9}]
}, Open  ]]
}, Closed]]
}, Open  ]],

Cell[CellGroupData[{

Cell["Comparing models", "Subsection",
 CellChangeTimes->{{3.6315396972874193`*^9, 3.631539716633107*^9}, {
   3.6513021758299723`*^9, 3.651302180254174*^9}, 3.6514860098226147`*^9, {
   3.6527693453826017`*^9, 3.652769346110612*^9}, {3.652769418838625*^9, 
   3.652769421166314*^9}, 3.6537352029165688`*^9, {3.6877617382075863`*^9, 
   3.687761756192739*^9}, {3.689926709120563*^9, 3.6899267132328033`*^9}, {
   3.689927050961123*^9, 3.689927053224778*^9}, {3.690115473892178*^9, 
   3.690115484214099*^9}, {3.702292636197464*^9, 3.702292641911736*^9}, 
   3.702292948655869*^9, 3.7022930092588367`*^9}],

Cell[BoxData[
 RowBox[{
  RowBox[{"imlnL", "=", 
   RowBox[{"{", 
    RowBox[{
     RowBox[{
      RowBox[{"Table", "[", 
       RowBox[{
        RowBox[{
         RowBox[{"Select", "[", 
          RowBox[{
           RowBox[{
           "mtab2", "\[LeftDoubleBracket]", "i", "\[RightDoubleBracket]"}], 
           ",", 
           RowBox[{
            RowBox[{
             RowBox[{"#", "\[LeftDoubleBracket]", 
              RowBox[{"2", ",", "1"}], "\[RightDoubleBracket]"}], "==", 
             RowBox[{
             "maxm2", "\[LeftDoubleBracket]", "i", 
              "\[RightDoubleBracket]"}]}], "&"}]}], "]"}], 
         "\[LeftDoubleBracket]", 
         RowBox[{"1", ",", "2", ",", "1"}], "\[RightDoubleBracket]"}], ",", 
        RowBox[{"{", 
         RowBox[{"i", ",", "1", ",", "2"}], "}"}]}], "]"}], "//", "N"}], ",", 
     RowBox[{
      RowBox[{"Table", "[", 
       RowBox[{
        RowBox[{
         RowBox[{"Select", "[", 
          RowBox[{
           RowBox[{
           "mtab", "\[LeftDoubleBracket]", "i", "\[RightDoubleBracket]"}], 
           ",", 
           RowBox[{
            RowBox[{
             RowBox[{"#", "\[LeftDoubleBracket]", 
              RowBox[{"2", ",", "1"}], "\[RightDoubleBracket]"}], "==", 
             RowBox[{
             "maxm", "\[LeftDoubleBracket]", "i", "\[RightDoubleBracket]"}]}],
             "&"}]}], "]"}], "\[LeftDoubleBracket]", 
         RowBox[{"1", ",", "2", ",", "1"}], "\[RightDoubleBracket]"}], ",", 
        RowBox[{"{", 
         RowBox[{"i", ",", "1", ",", "2"}], "}"}]}], "]"}], "//", "N"}], ",", 
     RowBox[{
      RowBox[{"{", 
       RowBox[{
        RowBox[{
         RowBox[{"Select", "[", 
          RowBox[{
           RowBox[{
           "mtab4", "\[LeftDoubleBracket]", "1", "\[RightDoubleBracket]"}], 
           ",", 
           RowBox[{
            RowBox[{
             RowBox[{"#", "\[LeftDoubleBracket]", 
              RowBox[{"2", ",", "1"}], "\[RightDoubleBracket]"}], "==", 
             RowBox[{
             "maxm4", "\[LeftDoubleBracket]", "1", 
              "\[RightDoubleBracket]"}]}], "&"}]}], "]"}], 
         "\[LeftDoubleBracket]", 
         RowBox[{"1", ",", "2", ",", "1"}], "\[RightDoubleBracket]"}], ",", 
        RowBox[{"crisp1Div2NeMUrbtoRiv", "\[LeftDoubleBracket]", 
         RowBox[{
          RowBox[{"-", "1"}], ",", "1"}], "\[RightDoubleBracket]"}]}], "}"}], 
      "//", "N"}]}], "}"}]}], ";"}]], "Input",
 CellChangeTimes->{{3.6900942451248903`*^9, 3.6900942698956223`*^9}, {
   3.690094556336339*^9, 3.690094561008349*^9}, {3.690094693537939*^9, 
   3.6900946977059507`*^9}, {3.6900947281204567`*^9, 
   3.6900947288084373`*^9}, {3.690094789016037*^9, 3.690094837640337*^9}, {
   3.6901156121559973`*^9, 3.690115671732747*^9}, {3.690115816351177*^9, 
   3.6901158186604137`*^9}, {3.690873181789331*^9, 3.690873193828987*^9}, {
   3.690873236709791*^9, 3.69087327105518*^9}, {3.6908744358162537`*^9, 
   3.690874449319004*^9}, 3.70229658718614*^9}],

Cell[BoxData[
 RowBox[{
  RowBox[{"divlnL", "=", 
   RowBox[{"Table", "[", 
    RowBox[{
     RowBox[{
      RowBox[{
       RowBox[{"#", "\[LeftDoubleBracket]", 
        RowBox[{"i", ",", "1"}], "\[RightDoubleBracket]"}], "&"}], "/@", 
      RowBox[{"{", 
       RowBox[{
        RowBox[{"Drop", "[", 
         RowBox[{"crispDIV", ",", "1"}], "]"}], ",", "crisp1Div2Ne"}], 
       "}"}]}], ",", 
     RowBox[{"{", 
      RowBox[{"i", ",", "1", ",", "3"}], "}"}]}], "]"}]}], ";"}]], "Input",
 CellChangeTimes->{{3.6900942451248903`*^9, 3.6900942698956223`*^9}, {
   3.690094556336339*^9, 3.690094561008349*^9}, {3.690094693537939*^9, 
   3.6900946977059507`*^9}, {3.6900947281204567`*^9, 
   3.6900947288084373`*^9}, {3.690094789016037*^9, 3.690094837640337*^9}, {
   3.6901156121559973`*^9, 3.690115671732747*^9}, {3.690115816351177*^9, 
   3.6901158186604137`*^9}, {3.690873181789331*^9, 3.690873193828987*^9}, {
   3.690873236709791*^9, 3.69087327105518*^9}, {3.6908744358162537`*^9, 
   3.690874449319004*^9}, 3.70229658718614*^9, {3.70229671542866*^9, 
   3.702296726602448*^9}}],

Cell[CellGroupData[{

Cell[BoxData[
 RowBox[{
  RowBox[{"SetPrecision", "[", 
   RowBox[{
    RowBox[{"alllnL", "=", 
     RowBox[{"Table", "[", 
      RowBox[{
       RowBox[{"Join", "[", 
        RowBox[{
         RowBox[{
         "divlnL", "\[LeftDoubleBracket]", "i", "\[RightDoubleBracket]"}], 
         ",", 
         RowBox[{
         "imlnL", "\[LeftDoubleBracket]", "i", "\[RightDoubleBracket]"}]}], 
        "]"}], ",", 
       RowBox[{"{", 
        RowBox[{"i", ",", "1", ",", "3"}], "}"}]}], "]"}]}], ",", "5"}], 
   "]"}], "//", "TableForm"}]], "Input",
 CellChangeTimes->{{3.689487982702457*^9, 3.689488086645862*^9}, {
   3.6894881414392138`*^9, 3.6894881573908978`*^9}, {3.6901158339085217`*^9, 
   3.690115878588396*^9}, {3.6901159271570377`*^9, 3.69011592846882*^9}, 
   3.6901159786290693`*^9, {3.690873325119191*^9, 3.6908733592562923`*^9}, {
   3.690873394312428*^9, 3.690873446440853*^9}, {3.6908736239434032`*^9, 
   3.690873638592601*^9}}],

Cell[BoxData[
 TagBox[GridBox[{
    {
     RowBox[{"-", "1771.19992656570639155688695609569549560547`5."}], 
     RowBox[{"-", "1735.73396487414482844340753789972708274238`5."}], 
     RowBox[{"-", "1735.370967636627028696238994598388671875`5."}], 
     RowBox[{"-", "1722.84444379799674607056658715009689331055`5."}]},
    {
     RowBox[{"-", "1880.43368192910429570474661886692047119141`5."}], 
     RowBox[{"-", "1826.8868492394079981817812542370054784911`5."}], 
     RowBox[{"-", "1817.22452530568284601031336933374404907227`5."}], 
     RowBox[{"-", "1817.94550555927503410202916711568832397461`5."}]},
    {
     RowBox[{"-", "1640.34048062564852443756535649299621582031`5."}], 
     RowBox[{"-", "1623.13436483370324168163913157506938449018`5."}], 
     RowBox[{"-", "1622.9799725213313195126829668879508972168`5."}], 
     RowBox[{"-", "1616.46693818187031865818426012992858886719`5."}]}
   },
   GridBoxAlignment->{
    "Columns" -> {{Left}}, "ColumnsIndexed" -> {}, "Rows" -> {{Baseline}}, 
     "RowsIndexed" -> {}},
   GridBoxSpacings->{"Columns" -> {
       Offset[0.27999999999999997`], {
        Offset[2.0999999999999996`]}, 
       Offset[0.27999999999999997`]}, "ColumnsIndexed" -> {}, "Rows" -> {
       Offset[0.2], {
        Offset[0.4]}, 
       Offset[0.2]}, "RowsIndexed" -> {}}],
  Function[BoxForm`e$, 
   TableForm[BoxForm`e$]]]], "Output",
 CellChangeTimes->{
  3.6908733970823793`*^9, 3.690873447140533*^9, {3.690873630043866*^9, 
   3.690873639065445*^9}, 3.690874321782814*^9, 3.690874454008466*^9, {
   3.702296738763117*^9, 3.7022967616758432`*^9}, 3.70229681137578*^9}]
}, Open  ]],

Cell["BLU1", "Text",
 CellChangeTimes->{{3.690875028015801*^9, 3.6908750336468*^9}, {
  3.690884238968787*^9, 3.690884240741898*^9}}],

Cell[CellGroupData[{

Cell[BoxData[
 RowBox[{"TableForm", "[", 
  RowBox[{
   RowBox[{"SetPrecision", "[", 
    RowBox[{
     RowBox[{"mles2", "=", "\[IndentingNewLine]", 
      RowBox[{"Prepend", "[", 
       RowBox[{
        RowBox[{"Table", "[", 
         RowBox[{
          RowBox[{
           RowBox[{"Select", "[", 
            RowBox[{
             RowBox[{
             "mtab2", "\[LeftDoubleBracket]", "i", "\[RightDoubleBracket]"}], 
             ",", 
             RowBox[{
              RowBox[{
               RowBox[{"#", "\[LeftDoubleBracket]", 
                RowBox[{"2", ",", "1"}], "\[RightDoubleBracket]"}], "==", 
               RowBox[{
               "maxm2", "\[LeftDoubleBracket]", "i", 
                "\[RightDoubleBracket]"}]}], "&"}]}], "]"}], 
           "\[LeftDoubleBracket]", 
           RowBox[{"1", ",", "2", ",", "2"}], "\[RightDoubleBracket]"}], ",", 
          RowBox[{"{", 
           RowBox[{"i", ",", "1", ",", "2"}], "}"}]}], "]"}], ",", 
        RowBox[{"crisp1Div2Ne", "\[LeftDoubleBracket]", 
         RowBox[{"1", ",", "2"}], "\[RightDoubleBracket]"}]}], "]"}]}], ",", 
     "3"}], "]"}], ",", 
   RowBox[{"TableDepth", "\[Rule]", "2"}]}], "]"}]], "Input",
 CellChangeTimes->{{3.690116048459715*^9, 3.690116077572589*^9}, {
   3.69011612381529*^9, 3.690116141052457*^9}, {3.690116198829186*^9, 
   3.690116262540216*^9}, {3.690116297797592*^9, 3.690116301724964*^9}, {
   3.690874053917839*^9, 3.690874098445372*^9}, {3.690874142495542*^9, 
   3.69087419007131*^9}, {3.690874995921467*^9, 3.690875014886499*^9}, 
   3.690875165696198*^9, 3.7022967995079308`*^9}],

Cell[BoxData[
 TagBox[GridBox[{
    {
     RowBox[{
     "theta", "\[Rule]", "0.33599881837813213028429672912579003177`3."}], 
     RowBox[{
     "\[Lambda]urb", "\[Rule]", 
      "2.98432481338008451236514593485817905065`3."}], 
     RowBox[{"tt", "\[Rule]", "3.83045256937988303523150539340190188908`3."}]},
    {
     RowBox[{
     "theta", "\[Rule]", "0.33164262049592146448478638046877200661`3."}], 
     RowBox[{
     "\[Lambda]urb", "\[Rule]", 
      "3.12737822479825230482964027913255609944`3."}], 
     RowBox[{"tt", "\[Rule]", "3.96837178698224054419711386226137532844`3."}]},
    {
     RowBox[{
     "theta", "\[Rule]", "0.21046004784408482006950952898576337945`3."}], 
     RowBox[{
     "\[Lambda]urb", "\[Rule]", 
      "1.94927866888823362568993059499861870065`3."}], 
     RowBox[{"tt", "\[Rule]", "7.86014795055141214272992662990020196605`3."}]}
   },
   GridBoxAlignment->{
    "Columns" -> {{Left}}, "ColumnsIndexed" -> {}, "Rows" -> {{Baseline}}, 
     "RowsIndexed" -> {}},
   GridBoxSpacings->{"Columns" -> {
       Offset[0.27999999999999997`], {
        Offset[2.0999999999999996`]}, 
       Offset[0.27999999999999997`]}, "ColumnsIndexed" -> {}, "Rows" -> {
       Offset[0.2], {
        Offset[0.4]}, 
       Offset[0.2]}, "RowsIndexed" -> {}}],
  Function[BoxForm`e$, 
   TableForm[BoxForm`e$, TableDepth -> 2]]]], "Output",
 CellChangeTimes->{3.690875016728826*^9, 3.690875172936285*^9, 
  3.702296761724231*^9, 3.702296811475662*^9}]
}, Open  ]],

Cell["BLU4", "Text",
 CellChangeTimes->{{3.690875038743566*^9, 3.690875038864706*^9}, {
  3.69088423052817*^9, 3.690884242001519*^9}}],

Cell[CellGroupData[{

Cell[BoxData[
 RowBox[{"TableForm", "[", 
  RowBox[{
   RowBox[{"SetPrecision", "[", 
    RowBox[{
     RowBox[{"mles3", "=", "\[IndentingNewLine]", 
      RowBox[{"Prepend", "[", 
       RowBox[{
        RowBox[{"Table", "[", 
         RowBox[{
          RowBox[{
           RowBox[{"Select", "[", 
            RowBox[{
             RowBox[{
             "mtab", "\[LeftDoubleBracket]", "i", "\[RightDoubleBracket]"}], 
             ",", 
             RowBox[{
              RowBox[{
               RowBox[{"#", "\[LeftDoubleBracket]", 
                RowBox[{"2", ",", "1"}], "\[RightDoubleBracket]"}], "==", 
               RowBox[{
               "maxm", "\[LeftDoubleBracket]", "i", 
                "\[RightDoubleBracket]"}]}], "&"}]}], "]"}], 
           "\[LeftDoubleBracket]", 
           RowBox[{"1", ",", "2", ",", "2"}], "\[RightDoubleBracket]"}], ",", 
          RowBox[{"{", 
           RowBox[{"i", ",", "1", ",", "2"}], "}"}]}], "]"}], ",", 
        RowBox[{"crisp1Div2Ne", "\[LeftDoubleBracket]", 
         RowBox[{"2", ",", "2"}], "\[RightDoubleBracket]"}]}], "]"}]}], ",", 
     "3"}], "]"}], ",", 
   RowBox[{"TableDepth", "\[Rule]", "2"}]}], "]"}]], "Input",
 CellChangeTimes->{{3.690116048459715*^9, 3.690116077572589*^9}, {
   3.69011612381529*^9, 3.690116141052457*^9}, {3.690116198829186*^9, 
   3.690116262540216*^9}, {3.690116297797592*^9, 3.690116301724964*^9}, {
   3.690874053917839*^9, 3.690874098445372*^9}, {3.690874142495542*^9, 
   3.69087419007131*^9}, {3.690874995921467*^9, 3.6908750020158243`*^9}, {
   3.690875123824243*^9, 3.690875126867963*^9}, 3.690875167687065*^9, 
   3.702296801238497*^9}],

Cell[BoxData[
 TagBox[GridBox[{
    {
     RowBox[{
     "theta", "\[Rule]", "0.42466511677391847249299564651716331687`3."}], 
     RowBox[{
     "\[Lambda]urb", "\[Rule]", 
      "3.45314070009000490247005194925828535315`3."}], 
     RowBox[{"tt", "\[Rule]", "2.84835105954219721796255997685110433085`3."}]},
    {
     RowBox[{
     "theta", "\[Rule]", "0.40579373293016921705351561759643204783`3."}], 
     RowBox[{
     "\[Lambda]urb", "\[Rule]", 
      "4.00815861069065718063489728073894067772`3."}], 
     RowBox[{"tt", "\[Rule]", "3.16083484250447813484419306992390503496`3."}]},
    {
     RowBox[{
     "theta", "\[Rule]", "0.36500604729198730064646791756828657354`3."}], 
     RowBox[{
     "\[Lambda]urb", "\[Rule]", 
      "3.27939866585629602190352311509771873446`3."}], 
     RowBox[{"tt", "\[Rule]", "3.71224533315127463847892306920622431297`3."}]}
   },
   GridBoxAlignment->{
    "Columns" -> {{Left}}, "ColumnsIndexed" -> {}, "Rows" -> {{Baseline}}, 
     "RowsIndexed" -> {}},
   GridBoxSpacings->{"Columns" -> {
       Offset[0.27999999999999997`], {
        Offset[2.0999999999999996`]}, 
       Offset[0.27999999999999997`]}, "ColumnsIndexed" -> {}, "Rows" -> {
       Offset[0.2], {
        Offset[0.4]}, 
       Offset[0.2]}, "RowsIndexed" -> {}}],
  Function[BoxForm`e$, 
   TableForm[BoxForm`e$, TableDepth -> 2]]]], "Output",
 CellChangeTimes->{
  3.690116264382926*^9, 3.690116303200602*^9, 3.6908741336683407`*^9, {
   3.690874185678916*^9, 3.690874191329121*^9}, 3.690875002912264*^9, 
   3.690875174005871*^9, 3.702296761787333*^9, 3.702296811610546*^9}]
}, Open  ]],

Cell["BL5", "Text",
 CellChangeTimes->{{3.6908750697187023`*^9, 3.690875071958947*^9}, 
   3.6908842338798647`*^9}],

Cell[CellGroupData[{

Cell[BoxData[
 RowBox[{"TableForm", "[", 
  RowBox[{
   RowBox[{"SetPrecision", "[", 
    RowBox[{
     RowBox[{"mles4", "=", "\[IndentingNewLine]", 
      RowBox[{"{", 
       RowBox[{
        RowBox[{"crisp1Div2Ne", "\[LeftDoubleBracket]", 
         RowBox[{"3", ",", "2"}], "\[RightDoubleBracket]"}], ",", 
        RowBox[{
         RowBox[{"Select", "[", 
          RowBox[{
           RowBox[{
           "mtab4", "\[LeftDoubleBracket]", "1", "\[RightDoubleBracket]"}], 
           ",", 
           RowBox[{
            RowBox[{
             RowBox[{"#", "\[LeftDoubleBracket]", 
              RowBox[{"2", ",", "1"}], "\[RightDoubleBracket]"}], "==", 
             RowBox[{
             "maxm4", "\[LeftDoubleBracket]", "1", 
              "\[RightDoubleBracket]"}]}], "&"}]}], "]"}], 
         "\[LeftDoubleBracket]", 
         RowBox[{"1", ",", "2", ",", "2"}], "\[RightDoubleBracket]"}], ",", 
        RowBox[{"crisp1Div2NeMUrbtoRiv", "\[LeftDoubleBracket]", 
         RowBox[{
          RowBox[{"-", "1"}], ",", "2"}], "\[RightDoubleBracket]"}]}], 
       "}"}]}], ",", "3"}], "]"}], ",", 
   RowBox[{"TableDepth", "\[Rule]", "2"}]}], "]"}]], "Input",
 CellChangeTimes->{{3.690116048459715*^9, 3.690116077572589*^9}, {
   3.69011612381529*^9, 3.690116141052457*^9}, {3.690116198829186*^9, 
   3.690116262540216*^9}, {3.690116297797592*^9, 3.690116301724964*^9}, {
   3.690874053917839*^9, 3.690874098445372*^9}, {3.690874142495542*^9, 
   3.69087419007131*^9}, {3.690874995921467*^9, 3.6908750020158243`*^9}, {
   3.6908750809511137`*^9, 3.690875194399283*^9}, {3.6908753574795847`*^9, 
   3.690875361231524*^9}, 3.70229680642127*^9}],

Cell[BoxData[
 TagBox[GridBox[{
    {
     RowBox[{
     "theta", "\[Rule]", "0.24259847642631671653266630332456921541`3."}], 
     RowBox[{
     "\[Lambda]urb", "\[Rule]", 
      "2.09044952418020674332465425473602947606`3."}], 
     RowBox[{
     "tt", "\[Rule]", 
      "5.85960558357090177276962026343325890775`3."}], "\<\"\"\>"},
    {
     RowBox[{
     "theta", "\[Rule]", "0.24041174748386526573667982953219064499`3."}], 
     RowBox[{
     "\[Lambda]urb", "\[Rule]", 
      "2.15641754809124971738599659187604428038`3."}], 
     RowBox[{
     "tt", "\[Rule]", 
      "5.99869045950900991026336826598870071812`3."}], "\<\"\"\>"},
    {
     RowBox[{
     "theta", "\[Rule]", "0.16749834132913499471987563737430663859`3."}], 
     RowBox[{
     "\[Lambda]urb", "\[Rule]", 
      "1.50844954146790677574146568869150152579`3."}], 
     RowBox[{"tt", "\[Rule]", "10.1065874949187216168268846664930702461`3."}], 
     RowBox[{"MM", "\[Rule]", "0.06046855424179283223886920348366180287`3."}]}
   },
   GridBoxAlignment->{
    "Columns" -> {{Left}}, "ColumnsIndexed" -> {}, "Rows" -> {{Baseline}}, 
     "RowsIndexed" -> {}},
   GridBoxSpacings->{"Columns" -> {
       Offset[0.27999999999999997`], {
        Offset[2.0999999999999996`]}, 
       Offset[0.27999999999999997`]}, "ColumnsIndexed" -> {}, "Rows" -> {
       Offset[0.2], {
        Offset[0.4]}, 
       Offset[0.2]}, "RowsIndexed" -> {}}],
  Function[BoxForm`e$, 
   TableForm[BoxForm`e$, TableDepth -> 2]]]], "Output",
 CellChangeTimes->{3.6908751956834507`*^9, 3.6908753622201223`*^9, 
  3.702296762011602*^9, 3.702296811736063*^9}]
}, Open  ]]
}, Closed]],

Cell[CellGroupData[{

Cell["Scaling MLEs to real time", "Subsection",
 CellChangeTimes->{{3.631519632254311*^9, 3.631519706356648*^9}, {
   3.6315394643289537`*^9, 3.631539474657357*^9}, 3.63308991819623*^9, {
   3.651000863317354*^9, 3.6510009087757397`*^9}, {3.651294803078085*^9, 
   3.651294807635957*^9}, {3.651302197421794*^9, 3.651302198385482*^9}, 
   3.6514893024556007`*^9, {3.6526164171399317`*^9, 3.652616471589252*^9}, {
   3.656401184895892*^9, 3.656401190975775*^9}, {3.689316395474074*^9, 
   3.689316401369747*^9}, {3.702288204034264*^9, 3.702288204153104*^9}, {
   3.702297868824634*^9, 3.702297873944851*^9}}],

Cell[TextData[{
 "Assuming a mutation rate of 7* ",
 Cell[BoxData[
  FormBox[
   SuperscriptBox["10", 
    RowBox[{"-", "9"}]], TraditionalForm]]],
 " per site and generation, we can convert \[Theta] into ",
 Cell[BoxData[
  FormBox[
   SubscriptBox["N", "e"], TraditionalForm]]],
 " (for ",
 StyleBox["G. urbanum",
  FontSlant->"Italic"],
 " and the common ancestor):"
}], "Text",
 CellChangeTimes->{{3.651468776439096*^9, 3.651468782731325*^9}, {
  3.65268236764291*^9, 3.652682368586615*^9}, {3.652686452843728*^9, 
  3.652686464907757*^9}, {3.652769361342578*^9, 3.652769369806604*^9}, {
  3.687761208120544*^9, 3.687761222280594*^9}, {3.689497791558814*^9, 
  3.6894978695990067`*^9}}],

Cell[CellGroupData[{

Cell[BoxData[
 RowBox[{
  RowBox[{"SetPrecision", "[", 
   RowBox[{
    RowBox[{"{", 
     RowBox[{
      RowBox[{"{", 
       RowBox[{
       "\"\<\!\(\*SubscriptBox[\(div\), \(2\)]\)\>\"", ",", 
        "\"\<\!\(\*SubscriptBox[\(IM\), \(R \[Rule] U\)]\)\>\"", ",", 
        "\"\<\!\(\*SubscriptBox[\(IM\), \(U \[Rule] R\)]\)\>\""}], "}"}], ",", 
      RowBox[{"ne2", "=", 
       RowBox[{
        RowBox[{"(", 
         RowBox[{
          RowBox[{
           RowBox[{"#", "\[LeftDoubleBracket]", 
            RowBox[{"1", ",", "2"}], "\[RightDoubleBracket]"}], "&"}], "/@", 
          "mles2"}], ")"}], "/", 
        RowBox[{"(", 
         RowBox[{"4", "*", "7", "*", 
          SuperscriptBox["10", 
           RowBox[{"-", "9"}]], "*", "117"}], ")"}]}]}], ",", 
      RowBox[{"ne3", "=", 
       RowBox[{
        RowBox[{"(", 
         RowBox[{
          RowBox[{
           RowBox[{"#", "\[LeftDoubleBracket]", 
            RowBox[{"1", ",", "2"}], "\[RightDoubleBracket]"}], "&"}], "/@", 
          "mles3"}], ")"}], "/", 
        RowBox[{"(", 
         RowBox[{"4", "*", "7", "*", 
          SuperscriptBox["10", 
           RowBox[{"-", "9"}]], "*", "117"}], ")"}]}]}], ",", 
      RowBox[{"ne4", "=", 
       RowBox[{
        RowBox[{"(", 
         RowBox[{
          RowBox[{
           RowBox[{"#", "\[LeftDoubleBracket]", 
            RowBox[{"1", ",", "2"}], "\[RightDoubleBracket]"}], "&"}], "/@", 
          "mles4"}], ")"}], "/", 
        RowBox[{"(", 
         RowBox[{"4", "*", "7", "*", 
          SuperscriptBox["10", 
           RowBox[{"-", "9"}]], "*", "117"}], ")"}]}]}]}], "}"}], ",", "3"}], 
   "]"}], "//", "TableForm"}]], "Input",
 CellChangeTimes->{{3.687674207915101*^9, 3.6876742114117517`*^9}, {
   3.6876746312589197`*^9, 3.687674644765897*^9}, {3.687674676629615*^9, 
   3.687674732117317*^9}, {3.689316411739574*^9, 3.6893164444821377`*^9}, {
   3.689316725722808*^9, 3.68931674593876*^9}, {3.689317114923688*^9, 
   3.689317126826062*^9}, {3.689497958728765*^9, 3.6894979970953836`*^9}, {
   3.6901163455166693`*^9, 3.690116368948092*^9}, {3.690116939166181*^9, 
   3.690116947789297*^9}, {3.6908755765202637`*^9, 3.690875606996017*^9}, 
   3.690875646287478*^9, {3.690875687224743*^9, 3.690875767752322*^9}}],

Cell[BoxData[
 TagBox[GridBox[{
    {"\<\"\\!\\(\\*SubscriptBox[\\(div\\), \\(2\\)]\\)\"\>", \
"\<\"\\!\\(\\*SubscriptBox[\\(IM\\), \\(R \[Rule] U\\)]\\)\"\>", \
"\<\"\\!\\(\\*SubscriptBox[\\(IM\\), \\(U \[Rule] R\\)]\\)\"\>"},
    {"102563.7774284175843602079`3.", "101234.0111403911674251485`3.", 
     "64242.9938474007387269565`3."},
    {"129624.413767688077615769`3.", "123868.6608455949991005848`3.", 
     "111418.2073540864776088119`3."},
    {"74053.2847260272555872352`3.", "73385.7593052091775752991`3.", 
     "51128.9198196382767765188`3."}
   },
   GridBoxAlignment->{
    "Columns" -> {{Left}}, "ColumnsIndexed" -> {}, "Rows" -> {{Baseline}}, 
     "RowsIndexed" -> {}},
   GridBoxSpacings->{"Columns" -> {
       Offset[0.27999999999999997`], {
        Offset[2.0999999999999996`]}, 
       Offset[0.27999999999999997`]}, "ColumnsIndexed" -> {}, "Rows" -> {
       Offset[0.2], {
        Offset[0.4]}, 
       Offset[0.2]}, "RowsIndexed" -> {}}],
  Function[BoxForm`e$, 
   TableForm[BoxForm`e$]]]], "Output",
 CellChangeTimes->{
  3.687674732504978*^9, {3.689316424497548*^9, 3.6893164452882853`*^9}, 
   3.6893167467546463`*^9, 3.689317138561997*^9, 3.689488956417313*^9, {
   3.689497988888183*^9, 3.689497997579404*^9}, 3.690116370108767*^9, {
   3.6908755876084223`*^9, 3.690875607940963*^9}, 3.690875652638075*^9, 
   3.6908757197562428`*^9, 3.690875768932858*^9}]
}, Open  ]],

Cell["\<\
Assuming an average generation time of 3 years, gives the following estimates \
for the divergence time (in years):\
\>", "Text",
 CellChangeTimes->{{3.651468776439096*^9, 3.651468782731325*^9}, {
   3.65268236764291*^9, 3.652682368586615*^9}, {3.652686452843728*^9, 
   3.652686464907757*^9}, {3.652769361342578*^9, 3.652769369806604*^9}, {
   3.687761208120544*^9, 3.687761222280594*^9}, {3.689497791558814*^9, 
   3.689497950582961*^9}, {3.689498006967043*^9, 3.689498007270924*^9}, {
   3.6894980441618032`*^9, 3.689498070257307*^9}, 3.690116451364216*^9, {
   3.690116687213064*^9, 3.6901167018604918`*^9}, {3.6901169845810204`*^9, 
   3.690116998981057*^9}, 3.7022885297767487`*^9}],

Cell[CellGroupData[{

Cell[BoxData[
 RowBox[{
  RowBox[{"SetPrecision", "[", 
   RowBox[{
    RowBox[{"{", 
     RowBox[{
      RowBox[{"{", 
       RowBox[{
       "\"\<\!\(\*SubscriptBox[\(div\), \(2\)]\)\>\"", ",", 
        "\"\<\!\(\*SubscriptBox[\(IM\), \(R \[Rule] U\)]\)\>\"", ",", 
        "\"\<\!\(\*SubscriptBox[\(IM\), \(U \[Rule] R\)]\)\>\""}], "}"}], ",", 
      RowBox[{
       RowBox[{"(", 
        RowBox[{
         RowBox[{
          RowBox[{"#", "\[LeftDoubleBracket]", 
           RowBox[{"3", ",", "2"}], "\[RightDoubleBracket]"}], "&"}], "/@", 
         "mles2"}], ")"}], " ", "*", "2", "ne2", "*", "3"}], ",", 
      RowBox[{
       RowBox[{"(", 
        RowBox[{
         RowBox[{
          RowBox[{"#", "\[LeftDoubleBracket]", 
           RowBox[{"3", ",", "2"}], "\[RightDoubleBracket]"}], "&"}], "/@", 
         "mles3"}], ")"}], " ", "*", "2", "ne3", "*", "3"}], ",", 
      RowBox[{
       RowBox[{"(", 
        RowBox[{
         RowBox[{
          RowBox[{"#", "\[LeftDoubleBracket]", 
           RowBox[{"3", ",", "2"}], "\[RightDoubleBracket]"}], "&"}], "/@", 
         "mles4"}], ")"}], " ", "*", "2", "ne4", "*", "3"}]}], "}"}], ",", 
    "3"}], "]"}], "//", "TableForm"}]], "Input",
 CellChangeTimes->{{3.687674735269359*^9, 3.6876747539254093`*^9}, {
   3.68931646057003*^9, 3.68931648457003*^9}, {3.689316766683598*^9, 
   3.689316795915661*^9}, {3.6894889609276657`*^9, 3.689488970831348*^9}, {
   3.68949801112077*^9, 3.689498039266119*^9}, 3.6901163776694117`*^9, 
   3.690116432785585*^9, {3.6901169547691393`*^9, 3.690116955116809*^9}, {
   3.690875657647711*^9, 3.690875661070808*^9}, {3.6908757782478027`*^9, 
   3.690875814591164*^9}}],

Cell[BoxData[
 TagBox[GridBox[{
    {"\<\"\\!\\(\\*SubscriptBox[\\(div\\), \\(2\\)]\\)\"\>", \
"\<\"\\!\\(\\*SubscriptBox[\\(IM\\), \\(R \[Rule] U\\)]\\)\"\>", \
"\<\"\\!\\(\\*SubscriptBox[\\(IM\\), \\(U \[Rule] R\\)]\\)\"\>"},
    {"2.3571933798213002732836452`3.*^6", "2.4104051621554448640441357`3.*^6",
      "3.0297566185616033773557214`3.*^6"},
    {"2.2153344389874414386642292`3.*^6", "2.3491702745707613182027237`3.*^6",
      "2.4816703216697313241150815`3.*^6"},
    {"2.6035374162640813939569769`3.*^6", "2.6413107252478970476724225`3.*^6",
      "3.1004334100671491253395155`3.*^6"}
   },
   GridBoxAlignment->{
    "Columns" -> {{Left}}, "ColumnsIndexed" -> {}, "Rows" -> {{Baseline}}, 
     "RowsIndexed" -> {}},
   GridBoxSpacings->{"Columns" -> {
       Offset[0.27999999999999997`], {
        Offset[2.0999999999999996`]}, 
       Offset[0.27999999999999997`]}, "ColumnsIndexed" -> {}, "Rows" -> {
       Offset[0.2], {
        Offset[0.4]}, 
       Offset[0.2]}, "RowsIndexed" -> {}}],
  Function[BoxForm`e$, 
   TableForm[BoxForm`e$]]]], "Output",
 CellChangeTimes->{{3.6876747386904707`*^9, 3.687674754701242*^9}, 
   3.689316484991713*^9, {3.689316785540372*^9, 3.6893167978087254`*^9}, {
   3.689488958553535*^9, 3.689488971326169*^9}, 3.6894979203651543`*^9, {
   3.6894980175950117`*^9, 3.6894980399460917`*^9}, 3.690116443766561*^9, 
   3.690875816959257*^9}]
}, Open  ]]
}, Closed]],

Cell[CellGroupData[{

Cell["Model Fit - BLUI4 only", "Subsection",
 CellChangeTimes->{{3.6315396972874193`*^9, 3.631539716633107*^9}, {
   3.6513021758299723`*^9, 3.651302180254174*^9}, 3.6514860098226147`*^9, {
   3.6527693453826017`*^9, 3.652769346110612*^9}, {3.652769418838625*^9, 
   3.652769421166314*^9}, 3.6537352029165688`*^9, {3.6877617382075863`*^9, 
   3.687761756192739*^9}, {3.689926709120563*^9, 3.6899267132328033`*^9}, {
   3.689927050961123*^9, 3.689927053224778*^9}, {3.690115473892178*^9, 
   3.690115484214099*^9}, {3.702292636197464*^9, 3.702292641911736*^9}, 
   3.702292948655869*^9, {3.7022930092588367`*^9, 3.702293037175734*^9}}],

Cell["\<\
For pairwise combination that includes individual BLUI4,  the observed \
frequencies of blockwise SFS configurations are:\
\>", "Text",
 CellChangeTimes->{{3.702288967992606*^9, 3.7022890035047817`*^9}, {
  3.7022890679381723`*^9, 3.702289080401023*^9}}],

Cell[BoxData[{
 RowBox[{
  RowBox[{"obsconf", "=", 
   RowBox[{"Reverse", "[", 
    RowBox[{"SortBy", "[", 
     RowBox[{
      RowBox[{"Select", "[", 
       RowBox[{
        RowBox[{"Drop", "[", 
         RowBox[{
          RowBox[{"ArrayRules", "[", 
           RowBox[{
           "crisp1Counts", "\[LeftDoubleBracket]", "3", 
            "\[RightDoubleBracket]"}], "]"}], ",", 
          RowBox[{"-", "1"}]}], "]"}], ",", 
        RowBox[{
         RowBox[{
          RowBox[{"#", "\[LeftDoubleBracket]", "2", "\[RightDoubleBracket]"}],
           ">", "2"}], "&"}]}], "]"}], ",", 
      RowBox[{
       RowBox[{"#", "\[LeftDoubleBracket]", "2", "\[RightDoubleBracket]"}], 
       "&"}]}], "]"}], "]"}]}], ";"}], "\n", 
 RowBox[{
  RowBox[{"obsconfB", "=", 
   RowBox[{"Reverse", "[", 
    RowBox[{"SortBy", "[", 
     RowBox[{
      RowBox[{"Select", "[", 
       RowBox[{
        RowBox[{"Drop", "[", 
         RowBox[{
          RowBox[{"ArrayRules", "[", 
           RowBox[{
           "crisp1CountsB", "\[LeftDoubleBracket]", "3", 
            "\[RightDoubleBracket]"}], "]"}], ",", 
          RowBox[{"-", "1"}]}], "]"}], ",", 
        RowBox[{
         RowBox[{
          RowBox[{"#", "\[LeftDoubleBracket]", "2", "\[RightDoubleBracket]"}],
           ">", "2"}], "&"}]}], "]"}], ",", 
      RowBox[{
       RowBox[{"#", "\[LeftDoubleBracket]", "2", "\[RightDoubleBracket]"}], 
       "&"}]}], "]"}], "]"}]}], ";"}]}], "Input",
 CellChangeTimes->{{3.688275387149337*^9, 3.6882754039319344`*^9}, {
   3.688275487485127*^9, 3.688275491988412*^9}, {3.68827567552649*^9, 
   3.688275687133437*^9}, {3.688275739421637*^9, 3.6882758198859997`*^9}, {
   3.688276737149287*^9, 3.68827679858108*^9}, 3.688290222355382*^9, 
   3.6882950403294067`*^9, {3.689313189896331*^9, 3.689313195000025*^9}, {
   3.689314801177988*^9, 3.6893148037772217`*^9}, {3.689314978249456*^9, 
   3.689314979142047*^9}, {3.690117872925851*^9, 3.690117874788975*^9}}],

Cell["\<\
The expected frequencies of blockwise SFS configurations under the best \
fitting divergence model fitted to this dataset are:\
\>", "Text",
 CellChangeTimes->{{3.7022886207307863`*^9, 3.70228869706498*^9}, {
  3.7022887886967916`*^9, 3.7022887943359823`*^9}, {3.702288869361038*^9, 
  3.702288899081321*^9}, {3.702289073503943*^9, 3.702289114002833*^9}}],

Cell[BoxData[
 RowBox[{
  RowBox[{"udiv", "=", 
   RowBox[{"likFullTab", "[", 
    RowBox[{"twoEnRXTsimp\[Lambda]ySortM0", ",", "\[Omega]", ",", 
     RowBox[{"crisp1Div2Ne", "\[LeftDoubleBracket]", 
      RowBox[{"2", ",", "2", ",", "1", ",", "2"}], "\[RightDoubleBracket]"}], 
     ",", 
     RowBox[{"{", 
      RowBox[{
       RowBox[{"T", "->", 
        RowBox[{"crisp1Div2Ne", "\[LeftDoubleBracket]", 
         RowBox[{"2", ",", "2", ",", "3", ",", "2"}], 
         "\[RightDoubleBracket]"}]}], ",", 
       RowBox[{
        RowBox[{"\[Lambda]", "[", 
         RowBox[{"{", "y", "}"}], "]"}], "\[Rule]", 
        RowBox[{"crisp1Div2Ne", "\[LeftDoubleBracket]", 
         RowBox[{"2", ",", "2", ",", "2", ",", "2"}], 
         "\[RightDoubleBracket]"}]}]}], "}"}], ",", 
     RowBox[{"{", 
      RowBox[{"3", ",", "1", ",", "4", ",", "0"}], "}"}]}], "]"}]}], 
  ";"}]], "Input",
 CellChangeTimes->{{3.687761377314726*^9, 3.687761581880802*^9}, {
   3.687761633353413*^9, 3.687761654897434*^9}, {3.687761790682539*^9, 
   3.687761876258605*^9}, {3.68827525153334*^9, 3.68827525377232*^9}, {
   3.6882948098103027`*^9, 3.688294862425459*^9}, {3.688294912233757*^9, 
   3.688294948121704*^9}, {3.689312686367749*^9, 3.689312696984509*^9}, 
   3.6893127558025913`*^9, {3.689401405484303*^9, 3.6894014072526283`*^9}, {
   3.689401706261916*^9, 3.6894017151659403`*^9}, {3.689488605647719*^9, 
   3.68948860918312*^9}}],

Cell["Analogous expectations under the IM histories are:", "Text",
 CellChangeTimes->{{3.7022886207307863`*^9, 3.70228869706498*^9}, {
  3.7022887886967916`*^9, 3.7022888216970673`*^9}, {3.702288901320952*^9, 
  3.7022889152887373`*^9}}],

Cell[BoxData[
 RowBox[{
  RowBox[{"uRU", "=", 
   RowBox[{"likFullTab", "[", 
    RowBox[{"twoEnRXTsimp\[Lambda]xSort", ",", "\[Omega]", ",", 
     RowBox[{"mles3", "\[LeftDoubleBracket]", 
      RowBox[{"2", ",", "1", ",", "2"}], "\[RightDoubleBracket]"}], ",", 
     RowBox[{"{", 
      RowBox[{
       RowBox[{"M", "->", 
        RowBox[{"maxM", "[", 
         RowBox[{
         "mtab", "\[LeftDoubleBracket]", "1", "\[RightDoubleBracket]"}], 
         "]"}]}], ",", 
       RowBox[{"T", "\[Rule]", " ", 
        RowBox[{"mles3", "\[LeftDoubleBracket]", 
         RowBox[{"2", ",", "3", ",", "2"}], "\[RightDoubleBracket]"}]}], ",", 
       RowBox[{
        RowBox[{"\[Lambda]", "[", 
         RowBox[{"{", "x", "}"}], "]"}], "\[Rule]", " ", 
        RowBox[{"mles3", "\[LeftDoubleBracket]", 
         RowBox[{"2", ",", "2", ",", "2"}], "\[RightDoubleBracket]"}]}]}], 
      "}"}], ",", 
     RowBox[{"{", 
      RowBox[{"1", ",", "3", ",", "4", ",", "0"}], "}"}]}], "]"}]}], 
  ";"}]], "Input",
 CellChangeTimes->{{3.687761377314726*^9, 3.687761581880802*^9}, {
   3.687761633353413*^9, 3.687761654897434*^9}, {3.688275039476283*^9, 
   3.68827504094058*^9}, 3.688275236253187*^9, {3.688275272780045*^9, 
   3.688275291828117*^9}, {3.688294668473078*^9, 3.688294672620623*^9}, {
   3.689312717614417*^9, 3.689312742200029*^9}, {3.689313163329199*^9, 
   3.689313175250021*^9}, {3.689401352621168*^9, 3.6894013694773083`*^9}, 
   3.68940171260058*^9, {3.6894886212305517`*^9, 3.6894886244225807`*^9}, {
   3.689488696727996*^9, 3.689488698535255*^9}, {3.689488757207787*^9, 
   3.6894887729756927`*^9}, {3.690117197422598*^9, 3.690117263670107*^9}, {
   3.690117372099152*^9, 3.690117374910242*^9}, {3.690117450958294*^9, 
   3.690117465173633*^9}, {3.702297175147545*^9, 3.7022971765229673`*^9}, 
   3.702297219027987*^9, 3.702297347439859*^9, {3.7022975875882177`*^9, 
   3.702297590244196*^9}, {3.702297624506496*^9, 3.702297639050911*^9}}],

Cell[BoxData[
 RowBox[{
  RowBox[{"uUR", "=", 
   RowBox[{"likFullTab", "[", 
    RowBox[{"twoEnRXTsimp\[Lambda]ySort", ",", "\[Omega]", ",", 
     RowBox[{"mles3", "\[LeftDoubleBracket]", 
      RowBox[{"3", ",", "1", ",", "2"}], "\[RightDoubleBracket]"}], ",", 
     RowBox[{"{", 
      RowBox[{
       RowBox[{"M", "->", 
        RowBox[{"maxM", "[", 
         RowBox[{
         "mtab", "\[LeftDoubleBracket]", "2", "\[RightDoubleBracket]"}], 
         "]"}]}], ",", 
       RowBox[{"T", "\[Rule]", " ", 
        RowBox[{"mles3", "\[LeftDoubleBracket]", 
         RowBox[{"3", ",", "3", ",", "2"}], "\[RightDoubleBracket]"}]}], ",", 
       RowBox[{
        RowBox[{"\[Lambda]", "[", 
         RowBox[{"{", "y", "}"}], "]"}], "\[Rule]", " ", 
        RowBox[{"mles3", "\[LeftDoubleBracket]", 
         RowBox[{"3", ",", "2", ",", "2"}], "\[RightDoubleBracket]"}]}]}], 
      "}"}], ",", 
     RowBox[{"{", 
      RowBox[{"3", ",", "1", ",", "4", ",", "0"}], "}"}]}], "]"}]}], 
  ";"}]], "Input",
 CellChangeTimes->{{3.687761377314726*^9, 3.687761581880802*^9}, {
   3.687761633353413*^9, 3.687761654897434*^9}, {3.687761790682539*^9, 
   3.687761876258605*^9}, {3.68827525153334*^9, 3.68827525377232*^9}, {
   3.689312671353219*^9, 3.689312680584639*^9}, 3.689312714795895*^9, {
   3.689401379803673*^9, 3.689401391179551*^9}, 3.689401709814042*^9, {
   3.689488613183104*^9, 3.689488617255189*^9}, {3.690117392103671*^9, 
   3.690117399652917*^9}, {3.690117476263403*^9, 3.690117485508253*^9}, 
   3.6901177348942957`*^9, {3.7022971785806093`*^9, 3.702297180491506*^9}, 
   3.702297220331334*^9, 3.7022973495451317`*^9, {3.7022976273250713`*^9, 
   3.702297633039064*^9}}],

Cell["\<\
This puts the expected freqs in the same order as the observed and normalizes \
by the total frequency of variable blocks:\
\>", "Text",
 CellChangeTimes->{{3.702289118474003*^9, 3.70228921119379*^9}, 
   3.702451154243441*^9}],

Cell[BoxData[{
 RowBox[{
  RowBox[{"udivExp", "=", 
   FractionBox[
    RowBox[{
     RowBox[{"(", 
      RowBox[{
       RowBox[{"Extract", "[", 
        RowBox[{"udiv", ",", "#1"}], "]"}], "&"}], ")"}], "/@", 
     RowBox[{
      RowBox[{"(", 
       RowBox[{
        RowBox[{"#1", "\[LeftDoubleBracket]", "1", "\[RightDoubleBracket]"}], 
        "&"}], ")"}], "/@", "obsconf"}]}], 
    RowBox[{"1", "-", 
     RowBox[{"Extract", "[", 
      RowBox[{"udiv", ",", 
       RowBox[{"{", 
        RowBox[{"1", ",", "1", ",", "1", ",", "1"}], "}"}]}], "]"}]}]]}], 
  ";"}], "\n", 
 RowBox[{
  RowBox[{"uURExp", "=", 
   FractionBox[
    RowBox[{
     RowBox[{"(", 
      RowBox[{
       RowBox[{"Extract", "[", 
        RowBox[{"uUR", ",", "#1"}], "]"}], "&"}], ")"}], "/@", 
     RowBox[{
      RowBox[{"(", 
       RowBox[{
        RowBox[{"#1", "\[LeftDoubleBracket]", "1", "\[RightDoubleBracket]"}], 
        "&"}], ")"}], "/@", "obsconf"}]}], 
    RowBox[{"1", "-", 
     RowBox[{"Extract", "[", 
      RowBox[{"uUR", ",", 
       RowBox[{"{", 
        RowBox[{"1", ",", "1", ",", "1", ",", "1"}], "}"}]}], "]"}]}]]}], 
  ";"}], "\n", 
 RowBox[{
  RowBox[{"uRUExp", "=", 
   FractionBox[
    RowBox[{
     RowBox[{"(", 
      RowBox[{
       RowBox[{"Extract", "[", 
        RowBox[{"uRU", ",", "#1"}], "]"}], "&"}], ")"}], "/@", 
     RowBox[{
      RowBox[{"(", 
       RowBox[{
        RowBox[{"#1", "\[LeftDoubleBracket]", "1", "\[RightDoubleBracket]"}], 
        "&"}], ")"}], "/@", "obsconfB"}]}], 
    RowBox[{"1", "-", 
     RowBox[{"Extract", "[", 
      RowBox[{"uRU", ",", 
       RowBox[{"{", 
        RowBox[{"1", ",", "1", ",", "1", ",", "1"}], "}"}]}], "]"}]}]]}], 
  ";"}]}], "Input",
 CellChangeTimes->{{3.688275387149337*^9, 3.6882754039319344`*^9}, {
   3.688275487485127*^9, 3.688275491988412*^9}, {3.68827567552649*^9, 
   3.688275687133437*^9}, {3.688275739421637*^9, 3.688275784565208*^9}, 
   3.688275835019992*^9, {3.688276561573702*^9, 3.688276635293127*^9}, {
   3.688276666375855*^9, 3.6882766947162333`*^9}, 3.6882768045248613`*^9, {
   3.688276868269112*^9, 3.6882768930848083`*^9}, {3.688295005808498*^9, 
   3.68829502673804*^9}, {3.689314985811224*^9, 3.689314985951049*^9}}],

Cell["\<\
The relative fit of models can be measured by comparing observed and expected \
bSFS configurations:\
\>", "Text",
 CellChangeTimes->{{3.702289241951824*^9, 3.702289293560854*^9}}],

Cell[CellGroupData[{

Cell[BoxData[{
 RowBox[{
  RowBox[{"nobs", "=", 
   RowBox[{
    RowBox[{"(", 
     RowBox[{
      RowBox[{"#1", "\[LeftDoubleBracket]", "2", "\[RightDoubleBracket]"}], 
      "&"}], ")"}], "/@", "obsconf"}]}], ";"}], "\n", 
 RowBox[{
  RowBox[{"crispobs", "=", 
   RowBox[{
    RowBox[{"(", 
     RowBox[{"nobs", "/", 
      RowBox[{
      "nBlock", "\[LeftDoubleBracket]", "3", "\[RightDoubleBracket]"}]}], 
     ")"}], "//", "N"}]}], ";"}], "\n", 
 RowBox[{
  RowBox[{"labels", "=", 
   RowBox[{
    RowBox[{
     RowBox[{"ToString", "[", "#", "]"}], "&"}], "/@", 
    RowBox[{"(", 
     RowBox[{
      RowBox[{"(", 
       RowBox[{
        RowBox[{
         RowBox[{"#", "\[LeftDoubleBracket]", "1", "\[RightDoubleBracket]"}], 
         "-", 
         RowBox[{"{", 
          RowBox[{"1", ",", "1", ",", "1", ",", "1"}], "}"}]}], "&"}], ")"}], 
      "/@", "obsconf"}], ")"}]}]}], ";"}], "\n", 
 RowBox[{"BarChart", "[", 
  RowBox[{
   RowBox[{
    RowBox[{"{", 
     RowBox[{"crispobs", ",", "uRUExp", ",", "uURExp", ",", "udivExp"}], 
     "}"}], "//", "Thread"}], ",", " ", 
   RowBox[{"AxesLabel", "\[Rule]", 
    RowBox[{"{", 
     RowBox[{"\"\<conf\>\"", ",", "\"\<freq\>\""}], "}"}]}], ",", 
   RowBox[{"ChartLegends", "\[Rule]", 
    RowBox[{"{", 
     RowBox[{
     "\"\<obs\>\"", ",", 
      "\"\<\!\(\*SubscriptBox[\(IM\), \(R \[Rule] U\)]\)\>\"", ",", 
      "\"\<\!\(\*SubscriptBox[\(IM\), \(U \[Rule] R\)]\)\>\"", ",", 
      "\"\<div\>\""}], "}"}]}]}], "]"}]}], "Input",
 CellChangeTimes->{{3.689314726099867*^9, 3.689314739346241*^9}, 
   3.689314998468101*^9, {3.690118106013832*^9, 3.690118106116969*^9}, 
   3.702289236548341*^9}],

Cell[BoxData[
 TemplateBox[{GraphicsBox[{{
      Opacity[0], 
      PointBox[{-1.580000000000001, 0.}]}, {{}, {{{}, {{}, {{
           Directive[
            EdgeForm[
             Directive[
              Opacity[0.]]], 
            RGBColor[0.982864, 0.7431472, 0.3262672]], 
           
           RectangleBox[{0.6, 0.}, {1.6, 0.28869047619047616`}, 
            "RoundingRadius" -> 0]}, {
           Directive[
            EdgeForm[
             Directive[
              Opacity[0.]]], 
            RGBColor[0.928, 0.5210666666666667, 0.2]], 
           
           RectangleBox[{1.6, 0.}, {2.6, 0.249868973174009}, "RoundingRadius" -> 
            0]}, {
           Directive[
            EdgeForm[
             Directive[
              Opacity[0.]]], 
            RGBColor[0.7116405333333333, 0.4816, 0.5483194666666666]], 
           
           RectangleBox[{2.6, 0.}, {3.6, 0.24889867817436115`}, 
            "RoundingRadius" -> 0]}, {
           Directive[
            EdgeForm[
             Directive[
              Opacity[0.]]], 
            RGBColor[0.4992, 0.5552, 0.8309304]], 
           
           RectangleBox[{3.6, 0.}, {4.6, 0.24791612143746478`}, 
            "RoundingRadius" -> 0]}}}, {}, {}}, {{}, {{}, {{
           Directive[
            EdgeForm[
             Directive[
              Opacity[0.]]], 
            RGBColor[0.982864, 0.7431472, 0.3262672]], 
           
           RectangleBox[{4.8, 0.}, {5.8, 0.15922619047619047`}, 
            "RoundingRadius" -> 0]}, {
           Directive[
            EdgeForm[
             Directive[
              Opacity[0.]]], 
            RGBColor[0.928, 0.5210666666666667, 0.2]], 
           
           RectangleBox[{5.8, 0.}, {6.8, 0.17627872656836474`}, 
            "RoundingRadius" -> 0]}, {
           Directive[
            EdgeForm[
             Directive[
              Opacity[0.]]], 
            RGBColor[0.7116405333333333, 0.4816, 0.5483194666666666]], 
           
           RectangleBox[{6.8, 0.}, {7.8, 0.17964553895936294`}, 
            "RoundingRadius" -> 0]}, {
           Directive[
            EdgeForm[
             Directive[
              Opacity[0.]]], 
            RGBColor[0.4992, 0.5552, 0.8309304]], 
           
           RectangleBox[{7.8, 0.}, {8.8, 0.1697432736835843}, 
            "RoundingRadius" -> 0]}}}, {}, {}}, {{}, {{}, {{
           Directive[
            EdgeForm[
             Directive[
              Opacity[0.]]], 
            RGBColor[0.982864, 0.7431472, 0.3262672]], 
           
           RectangleBox[{9., 0.}, {10., 0.07886904761904762}, 
            "RoundingRadius" -> 0]}, {
           Directive[
            EdgeForm[
             Directive[
              Opacity[0.]]], 
            RGBColor[0.928, 0.5210666666666667, 0.2]], 
           
           RectangleBox[{10., 0.}, {11., 0.06595412127739597}, 
            "RoundingRadius" -> 0]}, {
           Directive[
            EdgeForm[
             Directive[
              Opacity[0.]]], 
            RGBColor[0.7116405333333333, 0.4816, 0.5483194666666666]], 
           
           RectangleBox[{11., 0.}, {12., 0.06549747423173292}, 
            "RoundingRadius" -> 0]}, {
           Directive[
            EdgeForm[
             Directive[
              Opacity[0.]]], 
            RGBColor[0.4992, 0.5552, 0.8309304]], 
           
           RectangleBox[{12., 0.}, {13., 0.06785959595844629}, 
            "RoundingRadius" -> 0]}}}, {}, {}}, {{}, {{}, {{
           Directive[
            EdgeForm[
             Directive[
              Opacity[0.]]], 
            RGBColor[0.982864, 0.7431472, 0.3262672]], 
           
           RectangleBox[{13.2, 0.}, {14.2, 0.07886904761904762}, 
            "RoundingRadius" -> 0]}, {
           Directive[
            EdgeForm[
             Directive[
              Opacity[0.]]], 
            RGBColor[0.928, 0.5210666666666667, 0.2]], 
           
           RectangleBox[{14.2, 0.}, {15.2, 0.08927545273493921}, 
            "RoundingRadius" -> 0]}, {
           Directive[
            EdgeForm[
             Directive[
              Opacity[0.]]], 
            RGBColor[0.7116405333333333, 0.4816, 0.5483194666666666]], 
           
           RectangleBox[{15.2, 0.}, {16.2, 0.09244720608091724}, 
            "RoundingRadius" -> 0]}, {
           Directive[
            EdgeForm[
             Directive[
              Opacity[0.]]], 
            RGBColor[0.4992, 0.5552, 0.8309304]], 
           
           RectangleBox[{16.2, 0.}, {17.2, 0.08355884010892822}, 
            "RoundingRadius" -> 0]}}}, {}, {}}, {{}, {{}, {{
           Directive[
            EdgeForm[
             Directive[
              Opacity[0.]]], 
            RGBColor[0.982864, 0.7431472, 0.3262672]], 
           
           RectangleBox[{17.4, 0.}, {18.4, 0.05952380952380952}, 
            "RoundingRadius" -> 0]}, {
           Directive[
            EdgeForm[
             Directive[
              Opacity[0.]]], 
            RGBColor[0.928, 0.5210666666666667, 0.2]], 
           
           RectangleBox[{18.4, 0.}, {19.4, 0.07367556183419789}, 
            "RoundingRadius" -> 0]}, {
           Directive[
            EdgeForm[
             Directive[
              Opacity[0.]]], 
            RGBColor[0.7116405333333333, 0.4816, 0.5483194666666666]], 
           
           RectangleBox[{19.4, 0.}, {20.4, 0.06800899909175558}, 
            "RoundingRadius" -> 0]}, {
           Directive[
            EdgeForm[
             Directive[
              Opacity[0.]]], 
            RGBColor[0.4992, 0.5552, 0.8309304]], 
           
           RectangleBox[{20.4, 0.}, {21.4, 0.07532516985439655}, 
            "RoundingRadius" -> 0]}}}, {}, {}}, {{}, {{}, {{
           Directive[
            EdgeForm[
             Directive[
              Opacity[0.]]], 
            RGBColor[0.982864, 0.7431472, 0.3262672]], 
           
           RectangleBox[{21.599999999999998`, 0.}, {22.599999999999998`, 
            0.049107142857142856`}, "RoundingRadius" -> 0]}, {
           Directive[
            EdgeForm[
             Directive[
              Opacity[0.]]], 
            RGBColor[0.928, 0.5210666666666667, 0.2]], 
           
           RectangleBox[{22.599999999999998`, 0.}, {23.599999999999998`, 
            0.019072246525844765`}, "RoundingRadius" -> 0]}, {
           Directive[
            EdgeForm[
             Directive[
              Opacity[0.]]], 
            RGBColor[0.7116405333333333, 0.4816, 0.5483194666666666]], 
           
           RectangleBox[{23.599999999999998`, 0.}, {24.599999999999998`, 
            0.019324997528560543`}, "RoundingRadius" -> 0]}, {
           Directive[
            EdgeForm[
             Directive[
              Opacity[0.]]], 
            RGBColor[0.4992, 0.5552, 0.8309304]], 
           
           RectangleBox[{24.599999999999998`, 0.}, {25.599999999999998`, 
            0.01741408356055789}, "RoundingRadius" -> 
            0]}}}, {}, {}}, {{}, {{}, {{
           Directive[
            EdgeForm[
             Directive[
              Opacity[0.]]], 
            RGBColor[0.982864, 0.7431472, 0.3262672]], 
           
           RectangleBox[{25.799999999999997`, 0.}, {26.799999999999997`, 
            0.03720238095238095}, "RoundingRadius" -> 0]}, {
           Directive[
            EdgeForm[
             Directive[
              Opacity[0.]]], 
            RGBColor[0.928, 0.5210666666666667, 0.2]], 
           
           RectangleBox[{26.799999999999997`, 0.}, {27.799999999999997`, 
            0.03655773561919282}, "RoundingRadius" -> 0]}, {
           Directive[
            EdgeForm[
             Directive[
              Opacity[0.]]], 
            RGBColor[0.7116405333333333, 0.4816, 0.5483194666666666]], 
           
           RectangleBox[{27.799999999999997`, 0.}, {28.799999999999997`, 
            0.03799797504375975}, "RoundingRadius" -> 0]}, {
           Directive[
            EdgeForm[
             Directive[
              Opacity[0.]]], 
            RGBColor[0.4992, 0.5552, 0.8309304]], 
           RectangleBox[{28.799999999999997`, 0.}, {29.799999999999997`, 
            0.03354987927100891}, "RoundingRadius" -> 
            0]}}}, {}, {}}, {{}, {{}, {{
           Directive[
            EdgeForm[
             Directive[
              Opacity[0.]]], 
            RGBColor[0.982864, 0.7431472, 0.3262672]], 
           
           RectangleBox[{29.999999999999996`, 0.}, {30.999999999999996`, 
            0.02976190476190476}, "RoundingRadius" -> 0]}, {
           Directive[
            EdgeForm[
             Directive[
              Opacity[0.]]], 
            RGBColor[0.928, 0.5210666666666667, 0.2]], 
           
           RectangleBox[{30.999999999999996`, 0.}, {31.999999999999996`, 
            0.020796428773153658`}, "RoundingRadius" -> 0]}, {
           Directive[
            EdgeForm[
             Directive[
              Opacity[0.]]], 
            RGBColor[0.7116405333333333, 0.4816, 0.5483194666666666]], 
           
           RectangleBox[{31.999999999999996`, 0.}, {33., 
            0.020514967080906263`}, "RoundingRadius" -> 0]}, {
           Directive[
            EdgeForm[
             Directive[
              Opacity[0.]]], 
            RGBColor[0.4992, 0.5552, 0.8309304]], 
           
           RectangleBox[{33., 0.}, {34., 0.02251507243544429}, 
            "RoundingRadius" -> 0]}}}, {}, {}}, {{}, {{}, {{
           Directive[
            EdgeForm[
             Directive[
              Opacity[0.]]], 
            RGBColor[0.982864, 0.7431472, 0.3262672]], 
           
           RectangleBox[{34.2, 0.}, {35.2, 0.026785714285714284`}, 
            "RoundingRadius" -> 0]}, {
           Directive[
            EdgeForm[
             Directive[
              Opacity[0.]]], 
            RGBColor[0.928, 0.5210666666666667, 0.2]], 
           
           RectangleBox[{35.2, 0.}, {36.2, 0.023235202380037533`}, 
            "RoundingRadius" -> 0]}, {
           Directive[
            EdgeForm[
             Directive[
              Opacity[0.]]], 
            RGBColor[0.7116405333333333, 0.4816, 0.5483194666666666]], 
           
           RectangleBox[{36.2, 0.}, {37.2, 0.025173264226637692`}, 
            "RoundingRadius" -> 0]}, {
           Directive[
            EdgeForm[
             Directive[
              Opacity[0.]]], 
            RGBColor[0.4992, 0.5552, 0.8309304]], 
           
           RectangleBox[{37.2, 0.}, {38.2, 0.02741769237007932}, 
            "RoundingRadius" -> 0]}}}, {}, {}}, {{}, {{}, {{
           Directive[
            EdgeForm[
             Directive[
              Opacity[0.]]], 
            RGBColor[0.982864, 0.7431472, 0.3262672]], 
           
           RectangleBox[{38.400000000000006`, 0.}, {39.400000000000006`, 
            0.022321428571428572`}, "RoundingRadius" -> 0]}, {
           Directive[
            EdgeForm[
             Directive[
              Opacity[0.]]], 
            RGBColor[0.928, 0.5210666666666667, 0.2]], 
           
           RectangleBox[{39.400000000000006`, 0.}, {40.400000000000006`, 
            0.021844700147981802`}, "RoundingRadius" -> 0]}, {
           Directive[
            EdgeForm[
             Directive[
              Opacity[0.]]], 
            RGBColor[0.7116405333333333, 0.4816, 0.5483194666666666]], 
           
           RectangleBox[{40.400000000000006`, 0.}, {41.400000000000006`, 
            0.024787910395666322`}, "RoundingRadius" -> 0]}, {
           Directive[
            EdgeForm[
             Directive[
              Opacity[0.]]], 
            RGBColor[0.4992, 0.5552, 0.8309304]], 
           
           RectangleBox[{41.400000000000006`, 0.}, {42.400000000000006`, 
            0.023422658754743968`}, "RoundingRadius" -> 
            0]}}}, {}, {}}, {{}, {{}, {{
           Directive[
            EdgeForm[
             Directive[
              Opacity[0.]]], 
            RGBColor[0.982864, 0.7431472, 0.3262672]], 
           
           RectangleBox[{42.60000000000001, 0.}, {43.60000000000001, 
            0.022321428571428572`}, "RoundingRadius" -> 0]}, {
           Directive[
            EdgeForm[
             Directive[
              Opacity[0.]]], 
            RGBColor[0.928, 0.5210666666666667, 0.2]], 
           
           RectangleBox[{43.60000000000001, 0.}, {44.60000000000001, 
            0.04707472939937591}, "RoundingRadius" -> 0]}, {
           Directive[
            EdgeForm[
             Directive[
              Opacity[0.]]], 
            RGBColor[0.7116405333333333, 0.4816, 0.5483194666666666]], 
           
           RectangleBox[{44.60000000000001, 0.}, {45.60000000000001, 
            0.0445280034934376}, "RoundingRadius" -> 0]}, {
           Directive[
            EdgeForm[
             Directive[
              Opacity[0.]]], 
            RGBColor[0.4992, 0.5552, 0.8309304]], 
           
           RectangleBox[{45.60000000000001, 0.}, {46.60000000000001, 
            0.04632987342981345}, "RoundingRadius" -> 
            0]}}}, {}, {}}, {{}, {{}, {{
           Directive[
            EdgeForm[
             Directive[
              Opacity[0.]]], 
            RGBColor[0.982864, 0.7431472, 0.3262672]], 
           
           RectangleBox[{46.80000000000001, 0.}, {47.80000000000001, 
            0.017857142857142856`}, "RoundingRadius" -> 0]}, {
           Directive[
            EdgeForm[
             Directive[
              Opacity[0.]]], 
            RGBColor[0.928, 0.5210666666666667, 0.2]], 
           
           RectangleBox[{47.80000000000001, 0.}, {48.80000000000001, 
            0.021511373015110774`}, "RoundingRadius" -> 0]}, {
           Directive[
            EdgeForm[
             Directive[
              Opacity[0.]]], 
            RGBColor[0.7116405333333333, 0.4816, 0.5483194666666666]], 
           
           RectangleBox[{48.80000000000001, 0.}, {49.80000000000001, 
            0.018960735401022902`}, "RoundingRadius" -> 0]}, {
           Directive[
            EdgeForm[
             Directive[
              Opacity[0.]]], 
            RGBColor[0.4992, 0.5552, 0.8309304]], 
           RectangleBox[{49.80000000000001, 0.}, {50.80000000000001, 
            0.02260867923945126}, "RoundingRadius" -> 
            0]}}}, {}, {}}, {{}, {{}, {{
           Directive[
            EdgeForm[
             Directive[
              Opacity[0.]]], 
            RGBColor[0.982864, 0.7431472, 0.3262672]], 
           
           RectangleBox[{51.000000000000014`, 0.}, {52.000000000000014`, 
            0.013392857142857142`}, "RoundingRadius" -> 0]}, {
           Directive[
            EdgeForm[
             Directive[
              Opacity[0.]]], 
            RGBColor[0.928, 0.5210666666666667, 0.2]], 
           
           RectangleBox[{52.000000000000014`, 0.}, {53.000000000000014`, 
            0.022093101114768178`}, "RoundingRadius" -> 0]}, {
           Directive[
            EdgeForm[
             Directive[
              Opacity[0.]]], 
            RGBColor[0.7116405333333333, 0.4816, 0.5483194666666666]], 
           
           RectangleBox[{53.000000000000014`, 0.}, {54.000000000000014`, 
            0.021312328476695574`}, "RoundingRadius" -> 0]}, {
           Directive[
            EdgeForm[
             Directive[
              Opacity[0.]]], 
            RGBColor[0.4992, 0.5552, 0.8309304]], 
           
           RectangleBox[{54.000000000000014`, 0.}, {55.000000000000014`, 
            0.021059712277450567`}, "RoundingRadius" -> 
            0]}}}, {}, {}}, {{}, {{}, {{
           Directive[
            EdgeForm[
             Directive[
              Opacity[0.]]], 
            RGBColor[0.982864, 0.7431472, 0.3262672]], 
           
           RectangleBox[{55.20000000000002, 0.}, {56.20000000000002, 
            0.011904761904761904`}, "RoundingRadius" -> 0]}, {
           Directive[
            EdgeForm[
             Directive[
              Opacity[0.]]], 
            RGBColor[0.928, 0.5210666666666667, 0.2]], 
           
           RectangleBox[{56.20000000000002, 0.}, {57.20000000000002, 
            0.004239522434166119}, "RoundingRadius" -> 0]}, {
           Directive[
            EdgeForm[
             Directive[
              Opacity[0.]]], 
            RGBColor[0.7116405333333333, 0.4816, 0.5483194666666666]], 
           
           RectangleBox[{57.20000000000002, 0.}, {58.20000000000002, 
            0.003989387588110223}, "RoundingRadius" -> 0]}, {
           Directive[
            EdgeForm[
             Directive[
              Opacity[0.]]], 
            RGBColor[0.4992, 0.5552, 0.8309304]], 
           
           RectangleBox[{58.20000000000002, 0.}, {59.20000000000002, 
            0.003958185934994831}, "RoundingRadius" -> 
            0]}}}, {}, {}}, {{}, {{}, {{
           Directive[
            EdgeForm[
             Directive[
              Opacity[0.]]], 
            RGBColor[0.982864, 0.7431472, 0.3262672]], 
           
           RectangleBox[{59.40000000000002, 0.}, {60.40000000000002, 
            0.008928571428571428}, "RoundingRadius" -> 0]}, {
           Directive[
            EdgeForm[
             Directive[
              Opacity[0.]]], 
            RGBColor[0.928, 0.5210666666666667, 0.2]], 
           
           RectangleBox[{60.40000000000002, 0.}, {61.40000000000002, 
            0.007806615099628369}, "RoundingRadius" -> 0]}, {
           Directive[
            EdgeForm[
             Directive[
              Opacity[0.]]], 
            RGBColor[0.7116405333333333, 0.4816, 0.5483194666666666]], 
           
           RectangleBox[{61.40000000000002, 0.}, {62.40000000000002, 
            0.010958806866178008`}, "RoundingRadius" -> 0]}, {
           Directive[
            EdgeForm[
             Directive[
              Opacity[0.]]], 
            RGBColor[0.4992, 0.5552, 0.8309304]], 
           
           RectangleBox[{62.40000000000002, 0.}, {63.40000000000002, 
            0.01239885488423145}, "RoundingRadius" -> 
            0]}}}, {}, {}}, {{}, {{}, {{
           Directive[
            EdgeForm[
             Directive[
              Opacity[0.]]], 
            RGBColor[0.982864, 0.7431472, 0.3262672]], 
           RectangleBox[{63.60000000000002, 0.}, {64.60000000000002, 
            0.008928571428571428}, "RoundingRadius" -> 0]}, {
           Directive[
            EdgeForm[
             Directive[
              Opacity[0.]]], 
            RGBColor[0.928, 0.5210666666666667, 0.2]], 
           
           RectangleBox[{64.60000000000002, 0.}, {65.60000000000002, 
            0.012354803436484447`}, "RoundingRadius" -> 0]}, {
           Directive[
            EdgeForm[
             Directive[
              Opacity[0.]]], 
            RGBColor[0.7116405333333333, 0.4816, 0.5483194666666666]], 
           
           RectangleBox[{65.60000000000002, 0.}, {66.60000000000002, 
            0.008818505665553356}, "RoundingRadius" -> 0]}, {
           Directive[
            EdgeForm[
             Directive[
              Opacity[0.]]], 
            RGBColor[0.4992, 0.5552, 0.8309304]], 
           
           RectangleBox[{66.60000000000002, 0.}, {67.60000000000002, 
            0.008633308954725935}, "RoundingRadius" -> 
            0]}}}, {}, {}}, {{}, {{}, {{
           Directive[
            EdgeForm[
             Directive[
              Opacity[0.]]], 
            RGBColor[0.982864, 0.7431472, 0.3262672]], 
           
           RectangleBox[{67.80000000000003, 0.}, {68.80000000000003, 
            0.00744047619047619}, "RoundingRadius" -> 0]}, {
           Directive[
            EdgeForm[
             Directive[
              Opacity[0.]]], 
            RGBColor[0.928, 0.5210666666666667, 0.2]], 
           
           RectangleBox[{68.80000000000003, 0.}, {69.80000000000003, 
            0.002529860622911707}, "RoundingRadius" -> 0]}, {
           Directive[
            EdgeForm[
             Directive[
              Opacity[0.]]], 
            RGBColor[0.7116405333333333, 0.4816, 0.5483194666666666]], 
           
           RectangleBox[{69.80000000000003, 0.}, {70.80000000000003, 
            0.0021932593789326708`}, "RoundingRadius" -> 0]}, {
           Directive[
            EdgeForm[
             Directive[
              Opacity[0.]]], 
            RGBColor[0.4992, 0.5552, 0.8309304]], 
           
           RectangleBox[{70.80000000000003, 0.}, {71.80000000000003, 
            0.002842010559885966}, "RoundingRadius" -> 
            0]}}}, {}, {}}, {{}, {{}, {{
           Directive[
            EdgeForm[
             Directive[
              Opacity[0.]]], 
            RGBColor[0.982864, 0.7431472, 0.3262672]], 
           
           RectangleBox[{72.00000000000003, 0.}, {73.00000000000003, 
            0.00744047619047619}, "RoundingRadius" -> 0]}, {
           Directive[
            EdgeForm[
             Directive[
              Opacity[0.]]], 
            RGBColor[0.928, 0.5210666666666667, 0.2]], 
           
           RectangleBox[{73.00000000000003, 0.}, {74.00000000000003, 
            0.006235863092908632}, "RoundingRadius" -> 0]}, {
           Directive[
            EdgeForm[
             Directive[
              Opacity[0.]]], 
            RGBColor[0.7116405333333333, 0.4816, 0.5483194666666666]], 
           
           RectangleBox[{74.00000000000003, 0.}, {75.00000000000003, 
            0.005413367707840902}, "RoundingRadius" -> 0]}, {
           Directive[
            EdgeForm[
             Directive[
              Opacity[0.]]], 
            RGBColor[0.4992, 0.5552, 0.8309304]], 
           
           RectangleBox[{75.00000000000003, 0.}, {76.00000000000003, 
            0.006732490831910581}, "RoundingRadius" -> 
            0]}}}, {}, {}}, {{}, {{}, {{
           Directive[
            EdgeForm[
             Directive[
              Opacity[0.]]], 
            RGBColor[0.982864, 0.7431472, 0.3262672]], 
           
           RectangleBox[{76.20000000000003, 0.}, {77.20000000000003, 
            0.005952380952380952}, "RoundingRadius" -> 0]}, {
           Directive[
            EdgeForm[
             Directive[
              Opacity[0.]]], 
            RGBColor[0.928, 0.5210666666666667, 0.2]], 
           RectangleBox[{77.20000000000003, 0.}, {78.20000000000003, 
            0.0016099548206417766`}, "RoundingRadius" -> 0]}, {
           Directive[
            EdgeForm[
             Directive[
              Opacity[0.]]], 
            RGBColor[0.7116405333333333, 0.4816, 0.5483194666666666]], 
           
           RectangleBox[{78.20000000000003, 0.}, {79.20000000000003, 
            0.009653626278563525}, "RoundingRadius" -> 0]}, {
           Directive[
            EdgeForm[
             Directive[
              Opacity[0.]]], 
            RGBColor[0.4992, 0.5552, 0.8309304]], 
           
           RectangleBox[{79.20000000000003, 0.}, {80.20000000000003, 
            0.007911276094074394}, "RoundingRadius" -> 
            0]}}}, {}, {}}, {{}, {{}, {{
           Directive[
            EdgeForm[
             Directive[
              Opacity[0.]]], 
            RGBColor[0.982864, 0.7431472, 0.3262672]], 
           
           RectangleBox[{80.40000000000003, 0.}, {81.40000000000003, 
            0.005952380952380952}, "RoundingRadius" -> 0]}, {
           Directive[
            EdgeForm[
             Directive[
              Opacity[0.]]], 
            RGBColor[0.928, 0.5210666666666667, 0.2]], 
           
           RectangleBox[{81.40000000000003, 0.}, {82.40000000000003, 
            0.001918033645952026}, "RoundingRadius" -> 0]}, {
           Directive[
            EdgeForm[
             Directive[
              Opacity[0.]]], 
            RGBColor[0.7116405333333333, 0.4816, 0.5483194666666666]], 
           
           RectangleBox[{82.40000000000003, 0.}, {83.40000000000003, 
            0.004834477194232706}, "RoundingRadius" -> 0]}, {
           Directive[
            EdgeForm[
             Directive[
              Opacity[0.]]], 
            RGBColor[0.4992, 0.5552, 0.8309304]], 
           
           RectangleBox[{83.40000000000003, 0.}, {84.40000000000003, 
            0.005172334419698449}, "RoundingRadius" -> 
            0]}}}, {}, {}}, {{}, {{}, {{
           Directive[
            EdgeForm[
             Directive[
              Opacity[0.]]], 
            RGBColor[0.982864, 0.7431472, 0.3262672]], 
           
           RectangleBox[{84.60000000000004, 0.}, {85.60000000000004, 
            0.005952380952380952}, "RoundingRadius" -> 0]}, {
           Directive[
            EdgeForm[
             Directive[
              Opacity[0.]]], 
            RGBColor[0.928, 0.5210666666666667, 0.2]], 
           
           RectangleBox[{85.60000000000004, 0.}, {86.60000000000004, 
            0.015823294150328345`}, "RoundingRadius" -> 0]}, {
           Directive[
            EdgeForm[
             Directive[
              Opacity[0.]]], 
            RGBColor[0.7116405333333333, 0.4816, 0.5483194666666666]], 
           
           RectangleBox[{86.60000000000004, 0.}, {87.60000000000004, 
            0.00201851734905256}, "RoundingRadius" -> 0]}, {
           Directive[
            EdgeForm[
             Directive[
              Opacity[0.]]], 
            RGBColor[0.4992, 0.5552, 0.8309304]], 
           
           RectangleBox[{87.60000000000004, 0.}, {88.60000000000004, 
            0.002156643306737545}, "RoundingRadius" -> 
            0]}}}, {}, {}}, {{}, {{}, {{
           Directive[
            EdgeForm[
             Directive[
              Opacity[0.]]], 
            RGBColor[0.982864, 0.7431472, 0.3262672]], 
           
           RectangleBox[{88.80000000000004, 0.}, {89.80000000000004, 
            0.005952380952380952}, "RoundingRadius" -> 0]}, {
           Directive[
            EdgeForm[
             Directive[
              Opacity[0.]]], 
            RGBColor[0.928, 0.5210666666666667, 0.2]], 
           
           RectangleBox[{89.80000000000004, 0.}, {90.80000000000004, 
            0.0071071882260261895`}, "RoundingRadius" -> 0]}, {
           Directive[
            EdgeForm[
             Directive[
              Opacity[0.]]], 
            RGBColor[0.7116405333333333, 0.4816, 0.5483194666666666]], 
           RectangleBox[{90.80000000000004, 0.}, {91.80000000000004, 
            0.001909262289911793}, "RoundingRadius" -> 0]}, {
           Directive[
            EdgeForm[
             Directive[
              Opacity[0.]]], 
            RGBColor[0.4992, 0.5552, 0.8309304]], 
           
           RectangleBox[{91.80000000000004, 0.}, {92.80000000000004, 
            0.0021460324289908853`}, "RoundingRadius" -> 
            0]}}}, {}, {}}, {{}, {{}, {{
           Directive[
            EdgeForm[
             Directive[
              Opacity[0.]]], 
            RGBColor[0.982864, 0.7431472, 0.3262672]], 
           
           RectangleBox[{93.00000000000004, 0.}, {94.00000000000004, 
            0.005952380952380952}, "RoundingRadius" -> 0]}, {
           Directive[
            EdgeForm[
             Directive[
              Opacity[0.]]], 
            RGBColor[0.928, 0.5210666666666667, 0.2]], 
           
           RectangleBox[{94.00000000000004, 0.}, {95.00000000000004, 
            0.005343940840988819}, "RoundingRadius" -> 0]}, {
           Directive[
            EdgeForm[
             Directive[
              Opacity[0.]]], 
            RGBColor[0.7116405333333333, 0.4816, 0.5483194666666666]], 
           
           RectangleBox[{95.00000000000004, 0.}, {96.00000000000004, 
            0.01761324552902457}, "RoundingRadius" -> 0]}, {
           Directive[
            EdgeForm[
             Directive[
              Opacity[0.]]], 
            RGBColor[0.4992, 0.5552, 0.8309304]], 
           
           RectangleBox[{96.00000000000004, 0.}, {97.00000000000004, 
            0.01807691338951309}, "RoundingRadius" -> 
            0]}}}, {}, {}}, {{}, {{}, {{
           Directive[
            EdgeForm[
             Directive[
              Opacity[0.]]], 
            RGBColor[0.982864, 0.7431472, 0.3262672]], 
           
           RectangleBox[{97.20000000000005, 0.}, {98.20000000000005, 
            0.004464285714285714}, "RoundingRadius" -> 0]}, {
           Directive[
            EdgeForm[
             Directive[
              Opacity[0.]]], 
            RGBColor[0.928, 0.5210666666666667, 0.2]], 
           
           RectangleBox[{98.20000000000005, 0.}, {99.20000000000005, 
            0.0026897215858739574`}, "RoundingRadius" -> 0]}, {
           Directive[
            EdgeForm[
             Directive[
              Opacity[0.]]], 
            RGBColor[0.7116405333333333, 0.4816, 0.5483194666666666]], 
           
           RectangleBox[{99.20000000000005, 0.}, {100.20000000000005`, 
            0.0068004399118802876`}, "RoundingRadius" -> 0]}, {
           Directive[
            EdgeForm[
             Directive[
              Opacity[0.]]], 
            RGBColor[0.4992, 0.5552, 0.8309304]], 
           
           RectangleBox[{100.20000000000005`, 0.}, {101.20000000000005`, 
            0.007861927442716308}, "RoundingRadius" -> 
            0]}}}, {}, {}}, {{}, {{}, {{
           Directive[
            EdgeForm[
             Directive[
              Opacity[0.]]], 
            RGBColor[0.982864, 0.7431472, 0.3262672]], 
           
           RectangleBox[{101.40000000000005`, 0.}, {102.40000000000005`, 
            0.004464285714285714}, "RoundingRadius" -> 0]}, {
           Directive[
            EdgeForm[
             Directive[
              Opacity[0.]]], 
            RGBColor[0.928, 0.5210666666666667, 0.2]], 
           
           RectangleBox[{102.40000000000005`, 0.}, {103.40000000000005`, 
            0.006731480514592849}, "RoundingRadius" -> 0]}, {
           Directive[
            EdgeForm[
             Directive[
              Opacity[0.]]], 
            RGBColor[0.7116405333333333, 0.4816, 0.5483194666666666]], 
           
           RectangleBox[{103.40000000000005`, 0.}, {104.40000000000005`, 
            0.0028282924834310092`}, "RoundingRadius" -> 0]}, {
           Directive[
            EdgeForm[
             Directive[
              Opacity[0.]]], 
            RGBColor[0.4992, 0.5552, 0.8309304]], 
           RectangleBox[{104.40000000000005`, 0.}, {105.40000000000005`, 
            0.0034006463204038183`}, "RoundingRadius" -> 
            0]}}}, {}, {}}, {{}, {{}, {{
           Directive[
            EdgeForm[
             Directive[
              Opacity[0.]]], 
            RGBColor[0.982864, 0.7431472, 0.3262672]], 
           
           RectangleBox[{105.60000000000005`, 0.}, {106.60000000000005`, 
            0.004464285714285714}, "RoundingRadius" -> 0]}, {
           Directive[
            EdgeForm[
             Directive[
              Opacity[0.]]], 
            RGBColor[0.928, 0.5210666666666667, 0.2]], 
           
           RectangleBox[{106.60000000000005`, 0.}, {107.60000000000005`, 
            0.0031318229468526373`}, "RoundingRadius" -> 0]}, {
           Directive[
            EdgeForm[
             Directive[
              Opacity[0.]]], 
            RGBColor[0.7116405333333333, 0.4816, 0.5483194666666666]], 
           
           RectangleBox[{107.60000000000005`, 0.}, {108.60000000000005`, 
            0.0035414043142909086`}, "RoundingRadius" -> 0]}, {
           Directive[
            EdgeForm[
             Directive[
              Opacity[0.]]], 
            RGBColor[0.4992, 0.5552, 0.8309304]], 
           
           RectangleBox[{108.60000000000005`, 0.}, {109.60000000000005`, 
            0.0033867151856775014`}, "RoundingRadius" -> 
            0]}}}, {}, {}}}, {}, {}}, {}, {}, {
      StyleBox[{Antialiasing -> False, {
         Directive[
          Thickness[Tiny]], {
          LineBox[{{-1.580000000000001, 0.}, {111.82360000000006`, 0.}}]}, 
         StyleBox[{
           Directive[
            Thickness[Tiny]], 
           Directive[], {
            InsetBox[
             FormBox["\"conf\"", TraditionalForm], 
             Offset[{10., 0.}, {109.60000000000007`, 0.}], {-1, 0}, 
             Automatic, {1, 0}]}}, "GraphicsLabel", StripOnInput -> False]}, 
        StyleBox[{{
           Directive[
            Thickness[Tiny]], 
           LineBox[{{0.6, 0.}, 
             Offset[{-1.102182119232618*^-15, -6.}, {0.6, 0.}]}], 
           LineBox[{{109.60000000000005`, 0.}, 
             
             Offset[{-1.102182119232618*^-15, -6.}, {109.60000000000005`, 
              0.}]}], {{}, {}, {}, {}, {}, {}, {}, {}, {}, {}, {}, {}, {}, \
{}, {}, {}, {}, {}, {}, {}, {}, {}, {}, {}, {}, {}, {}, {}, {}, {}, {}, {}, \
{}, {}, {}, {}, {}, {}, {}, {}, {}, {}, {}, {}, {}, {}, {}, {}, {}, {}, {}, \
{}, {}, {}, {}, {}, {}, {}, {}, {}, {}, {}, {}, {}, {}, {}, {}, {}, {}, {}, \
{}, {}, {}, {}, {}, {}, {}, {}, {}, {}, {}, {}, {}, {}, {}, {}, {}, {}, {}, \
{}, {}, {}, {}, {}, {}, {}, {}, {}, {}, {}, {}, {}, {}, {}, {}, {}, {}, {}, \
{}, {}, {}, {}, {}, {}, {}, {}, {}, {}, {}, {}, {}, {}, {}, {}, {}, {}, {}, \
{}, {}, {}, {
             LineBox[{{4.6, 0.}, 
               Offset[{-1.102182119232618*^-15, -6.}, {4.6, 0.}]}], 
             LineBox[{{4.799999999999999, 0.}, 
               
               Offset[{-1.102182119232618*^-15, -6.}, {4.799999999999999, 
                0.}]}], 
             LineBox[{{8.799999999999999, 0.}, 
               
               Offset[{-1.102182119232618*^-15, -6.}, {8.799999999999999, 
                0.}]}], 
             LineBox[{{8.999999999999998, 0.}, 
               
               Offset[{-1.102182119232618*^-15, -6.}, {8.999999999999998, 
                0.}]}], 
             LineBox[{{12.999999999999998`, 0.}, 
               
               Offset[{-1.102182119232618*^-15, -6.}, {12.999999999999998`, 
                0.}]}], 
             LineBox[{{13.199999999999998`, 0.}, 
               
               Offset[{-1.102182119232618*^-15, -6.}, {13.199999999999998`, 
                0.}]}], 
             LineBox[{{17.2, 0.}, 
               Offset[{-1.102182119232618*^-15, -6.}, {17.2, 0.}]}], 
             LineBox[{{17.4, 0.}, 
               Offset[{-1.102182119232618*^-15, -6.}, {17.4, 0.}]}], 
             LineBox[{{21.4, 0.}, 
               Offset[{-1.102182119232618*^-15, -6.}, {21.4, 0.}]}], 
             LineBox[{{21.599999999999998`, 0.}, 
               
               Offset[{-1.102182119232618*^-15, -6.}, {21.599999999999998`, 
                0.}]}], 
             LineBox[{{25.599999999999998`, 0.}, 
               
               Offset[{-1.102182119232618*^-15, -6.}, {25.599999999999998`, 
                0.}]}], 
             LineBox[{{25.799999999999997`, 0.}, 
               
               Offset[{-1.102182119232618*^-15, -6.}, {25.799999999999997`, 
                0.}]}], 
             LineBox[{{29.799999999999997`, 0.}, 
               
               Offset[{-1.102182119232618*^-15, -6.}, {29.799999999999997`, 
                0.}]}], 
             LineBox[{{29.999999999999996`, 0.}, 
               
               Offset[{-1.102182119232618*^-15, -6.}, {29.999999999999996`, 
                0.}]}], 
             LineBox[{{34., 0.}, 
               Offset[{-1.102182119232618*^-15, -6.}, {34., 0.}]}], 
             LineBox[{{34.2, 0.}, 
               Offset[{-1.102182119232618*^-15, -6.}, {34.2, 0.}]}], 
             LineBox[{{38.2, 0.}, 
               Offset[{-1.102182119232618*^-15, -6.}, {38.2, 0.}]}], 
             LineBox[{{38.400000000000006`, 0.}, 
               
               Offset[{-1.102182119232618*^-15, -6.}, {38.400000000000006`, 
                0.}]}], 
             LineBox[{{42.400000000000006`, 0.}, 
               
               Offset[{-1.102182119232618*^-15, -6.}, {42.400000000000006`, 
                0.}]}], 
             LineBox[{{42.60000000000001, 0.}, 
               
               Offset[{-1.102182119232618*^-15, -6.}, {42.60000000000001, 
                0.}]}], 
             LineBox[{{46.60000000000001, 0.}, 
               
               Offset[{-1.102182119232618*^-15, -6.}, {46.60000000000001, 
                0.}]}], 
             LineBox[{{46.80000000000001, 0.}, 
               
               Offset[{-1.102182119232618*^-15, -6.}, {46.80000000000001, 
                0.}]}], 
             LineBox[{{50.80000000000001, 0.}, 
               
               Offset[{-1.102182119232618*^-15, -6.}, {50.80000000000001, 
                0.}]}], 
             LineBox[{{51.000000000000014`, 0.}, 
               Offset[{-1.102182119232618*^-15, -6.}, {51.000000000000014`, 
                0.}]}], 
             LineBox[{{55.000000000000014`, 0.}, 
               
               Offset[{-1.102182119232618*^-15, -6.}, {55.000000000000014`, 
                0.}]}], 
             LineBox[{{55.20000000000002, 0.}, 
               
               Offset[{-1.102182119232618*^-15, -6.}, {55.20000000000002, 
                0.}]}], 
             LineBox[{{59.20000000000002, 0.}, 
               
               Offset[{-1.102182119232618*^-15, -6.}, {59.20000000000002, 
                0.}]}], 
             LineBox[{{59.40000000000002, 0.}, 
               
               Offset[{-1.102182119232618*^-15, -6.}, {59.40000000000002, 
                0.}]}], 
             LineBox[{{63.40000000000002, 0.}, 
               
               Offset[{-1.102182119232618*^-15, -6.}, {63.40000000000002, 
                0.}]}], 
             LineBox[{{63.60000000000002, 0.}, 
               
               Offset[{-1.102182119232618*^-15, -6.}, {63.60000000000002, 
                0.}]}], 
             LineBox[{{67.60000000000002, 0.}, 
               
               Offset[{-1.102182119232618*^-15, -6.}, {67.60000000000002, 
                0.}]}], 
             LineBox[{{67.80000000000003, 0.}, 
               
               Offset[{-1.102182119232618*^-15, -6.}, {67.80000000000003, 
                0.}]}], 
             LineBox[{{71.80000000000003, 0.}, 
               
               Offset[{-1.102182119232618*^-15, -6.}, {71.80000000000003, 
                0.}]}], 
             LineBox[{{72.00000000000003, 0.}, 
               
               Offset[{-1.102182119232618*^-15, -6.}, {72.00000000000003, 
                0.}]}], 
             LineBox[{{76.00000000000003, 0.}, 
               
               Offset[{-1.102182119232618*^-15, -6.}, {76.00000000000003, 
                0.}]}], 
             LineBox[{{76.20000000000003, 0.}, 
               
               Offset[{-1.102182119232618*^-15, -6.}, {76.20000000000003, 
                0.}]}], 
             LineBox[{{80.20000000000003, 0.}, 
               
               Offset[{-1.102182119232618*^-15, -6.}, {80.20000000000003, 
                0.}]}], 
             LineBox[{{80.40000000000003, 0.}, 
               Offset[{-1.102182119232618*^-15, -6.}, {80.40000000000003, 
                0.}]}], 
             LineBox[{{84.40000000000003, 0.}, 
               
               Offset[{-1.102182119232618*^-15, -6.}, {84.40000000000003, 
                0.}]}], 
             LineBox[{{84.60000000000004, 0.}, 
               
               Offset[{-1.102182119232618*^-15, -6.}, {84.60000000000004, 
                0.}]}], 
             LineBox[{{88.60000000000004, 0.}, 
               
               Offset[{-1.102182119232618*^-15, -6.}, {88.60000000000004, 
                0.}]}], 
             LineBox[{{88.80000000000004, 0.}, 
               
               Offset[{-1.102182119232618*^-15, -6.}, {88.80000000000004, 
                0.}]}], 
             LineBox[{{92.80000000000004, 0.}, 
               
               Offset[{-1.102182119232618*^-15, -6.}, {92.80000000000004, 
                0.}]}], 
             LineBox[{{93.00000000000004, 0.}, 
               
               Offset[{-1.102182119232618*^-15, -6.}, {93.00000000000004, 
                0.}]}], 
             LineBox[{{97.00000000000004, 0.}, 
               
               Offset[{-1.102182119232618*^-15, -6.}, {97.00000000000004, 
                0.}]}], 
             LineBox[{{97.20000000000005, 0.}, 
               
               Offset[{-1.102182119232618*^-15, -6.}, {97.20000000000005, 
                0.}]}], 
             LineBox[{{101.20000000000005`, 0.}, 
               
               Offset[{-1.102182119232618*^-15, -6.}, {101.20000000000005`, 
                0.}]}], 
             LineBox[{{101.40000000000005`, 0.}, 
               
               Offset[{-1.102182119232618*^-15, -6.}, {101.40000000000005`, 
                0.}]}], 
             LineBox[{{105.40000000000005`, 0.}, 
               
               Offset[{-1.102182119232618*^-15, -6.}, {105.40000000000005`, 
                0.}]}], 
             LineBox[{{105.60000000000005`, 0.}, 
               
               Offset[{-1.102182119232618*^-15, -6.}, {105.60000000000005`, 
                0.}]}]}}}, 
          StyleBox[{}, "GraphicsLabel", StripOnInput -> False]}, 
         "GraphicsTicks", StripOnInput -> False]}, "GraphicsAxes", 
       StripOnInput -> False]}}, {
    AspectRatio -> NCache[GoldenRatio^(-1), 0.6180339887498948], 
     Axes -> {False, True}, AxesLabel -> {
       FormBox["\"conf\"", TraditionalForm], 
       FormBox["\"freq\"", TraditionalForm]}, 
     AxesOrigin -> {-1.580000000000001, 0.}, 
     CoordinatesToolOptions -> {"DisplayFunction" -> ({
         Identity[
          Part[#, 1]], 
         Identity[
          Part[#, 2]]}& ), "CopiedValueFunction" -> ({
         Identity[
          Part[#, 1]], 
         Identity[
          Part[#, 2]]}& )}, FrameLabel -> {{None, None}, {None, None}}, 
     FrameTicks -> {{Automatic, Automatic}, {{{1.1, 
          FormBox[
           InterpretationBox[
            StyleBox[
             
             GraphicsBox[{}, ImageSize -> {0, 0}, BaselinePosition -> 
              Baseline], "CacheGraphics" -> False], 
            Spacer[0]], TraditionalForm], {0.004, 0}}, {2.1, 
          FormBox[
           InterpretationBox[
            StyleBox[
             
             GraphicsBox[{}, ImageSize -> {0, 0}, BaselinePosition -> 
              Baseline], "CacheGraphics" -> False], 
            Spacer[0]], TraditionalForm], {0.004, 0}}, {3.1, 
          FormBox[
           InterpretationBox[
            StyleBox[
             
             GraphicsBox[{}, ImageSize -> {0, 0}, BaselinePosition -> 
              Baseline], "CacheGraphics" -> False], 
            Spacer[0]], TraditionalForm], {0.004, 0}}, {4.1, 
          FormBox[
           InterpretationBox[
            StyleBox[
             
             GraphicsBox[{}, ImageSize -> {0, 0}, BaselinePosition -> 
              Baseline], "CacheGraphics" -> False], 
            Spacer[0]], TraditionalForm], {0.004, 0}}, {4.699999999999999, 
          FormBox[
           InterpretationBox[
            StyleBox[
             
             GraphicsBox[{}, ImageSize -> {0, 0}, BaselinePosition -> 
              Baseline], "CacheGraphics" -> False], 
            Spacer[0]], TraditionalForm], {0.008, 0}}, {5.3, 
          FormBox[
           InterpretationBox[
            StyleBox[
             GraphicsBox[{}, ImageSize -> {0, 0}, BaselinePosition -> 
              Baseline], "CacheGraphics" -> False], 
            Spacer[0]], TraditionalForm], {0.004, 0}}, {6.3, 
          FormBox[
           InterpretationBox[
            StyleBox[
             
             GraphicsBox[{}, ImageSize -> {0, 0}, BaselinePosition -> 
              Baseline], "CacheGraphics" -> False], 
            Spacer[0]], TraditionalForm], {0.004, 0}}, {7.3, 
          FormBox[
           InterpretationBox[
            StyleBox[
             
             GraphicsBox[{}, ImageSize -> {0, 0}, BaselinePosition -> 
              Baseline], "CacheGraphics" -> False], 
            Spacer[0]], TraditionalForm], {0.004, 0}}, {8.3, 
          FormBox[
           InterpretationBox[
            StyleBox[
             
             GraphicsBox[{}, ImageSize -> {0, 0}, BaselinePosition -> 
              Baseline], "CacheGraphics" -> False], 
            Spacer[0]], TraditionalForm], {0.004, 0}}, {8.9, 
          FormBox[
           InterpretationBox[
            StyleBox[
             
             GraphicsBox[{}, ImageSize -> {0, 0}, BaselinePosition -> 
              Baseline], "CacheGraphics" -> False], 
            Spacer[0]], TraditionalForm], {0.008, 0}}, {9.5, 
          FormBox[
           InterpretationBox[
            StyleBox[
             
             GraphicsBox[{}, ImageSize -> {0, 0}, BaselinePosition -> 
              Baseline], "CacheGraphics" -> False], 
            Spacer[0]], TraditionalForm], {0.004, 0}}, {10.5, 
          FormBox[
           InterpretationBox[
            StyleBox[
             
             GraphicsBox[{}, ImageSize -> {0, 0}, BaselinePosition -> 
              Baseline], "CacheGraphics" -> False], 
            Spacer[0]], TraditionalForm], {0.004, 0}}, {11.5, 
          FormBox[
           InterpretationBox[
            StyleBox[
             
             GraphicsBox[{}, ImageSize -> {0, 0}, BaselinePosition -> 
              Baseline], "CacheGraphics" -> False], 
            Spacer[0]], TraditionalForm], {0.004, 0}}, {12.5, 
          FormBox[
           InterpretationBox[
            StyleBox[
             
             GraphicsBox[{}, ImageSize -> {0, 0}, BaselinePosition -> 
              Baseline], "CacheGraphics" -> False], 
            Spacer[0]], TraditionalForm], {0.004, 0}}, {13.1, 
          FormBox[
           InterpretationBox[
            StyleBox[
             
             GraphicsBox[{}, ImageSize -> {0, 0}, BaselinePosition -> 
              Baseline], "CacheGraphics" -> False], 
            Spacer[0]], TraditionalForm], {0.008, 0}}, {13.7, 
          FormBox[
           InterpretationBox[
            StyleBox[
             
             GraphicsBox[{}, ImageSize -> {0, 0}, BaselinePosition -> 
              Baseline], "CacheGraphics" -> False], 
            Spacer[0]], TraditionalForm], {0.004, 0}}, {14.7, 
          FormBox[
           InterpretationBox[
            StyleBox[
             
             GraphicsBox[{}, ImageSize -> {0, 0}, BaselinePosition -> 
              Baseline], "CacheGraphics" -> False], 
            Spacer[0]], TraditionalForm], {0.004, 0}}, {15.7, 
          FormBox[
           InterpretationBox[
            StyleBox[
             
             GraphicsBox[{}, ImageSize -> {0, 0}, BaselinePosition -> 
              Baseline], "CacheGraphics" -> False], 
            Spacer[0]], TraditionalForm], {0.004, 0}}, {16.7, 
          FormBox[
           InterpretationBox[
            StyleBox[
             
             GraphicsBox[{}, ImageSize -> {0, 0}, BaselinePosition -> 
              Baseline], "CacheGraphics" -> False], 
            Spacer[0]], TraditionalForm], {0.004, 0}}, {17.299999999999997`, 
          FormBox[
           InterpretationBox[
            StyleBox[
             
             GraphicsBox[{}, ImageSize -> {0, 0}, BaselinePosition -> 
              Baseline], "CacheGraphics" -> False], 
            Spacer[0]], TraditionalForm], {0.008, 0}}, {17.9, 
          FormBox[
           InterpretationBox[
            StyleBox[
             
             GraphicsBox[{}, ImageSize -> {0, 0}, BaselinePosition -> 
              Baseline], "CacheGraphics" -> False], 
            Spacer[0]], TraditionalForm], {0.004, 0}}, {18.9, 
          FormBox[
           InterpretationBox[
            StyleBox[
             
             GraphicsBox[{}, ImageSize -> {0, 0}, BaselinePosition -> 
              Baseline], "CacheGraphics" -> False], 
            Spacer[0]], TraditionalForm], {0.004, 0}}, {19.9, 
          FormBox[
           InterpretationBox[
            StyleBox[
             
             GraphicsBox[{}, ImageSize -> {0, 0}, BaselinePosition -> 
              Baseline], "CacheGraphics" -> False], 
            Spacer[0]], TraditionalForm], {0.004, 0}}, {20.9, 
          FormBox[
           InterpretationBox[
            StyleBox[
             
             GraphicsBox[{}, ImageSize -> {0, 0}, BaselinePosition -> 
              Baseline], "CacheGraphics" -> False], 
            Spacer[0]], TraditionalForm], {0.004, 0}}, {21.5, 
          FormBox[
           InterpretationBox[
            StyleBox[
             
             GraphicsBox[{}, ImageSize -> {0, 0}, BaselinePosition -> 
              Baseline], "CacheGraphics" -> False], 
            Spacer[0]], TraditionalForm], {0.008, 0}}, {22.099999999999998`, 
          FormBox[
           InterpretationBox[
            StyleBox[
             
             GraphicsBox[{}, ImageSize -> {0, 0}, BaselinePosition -> 
              Baseline], "CacheGraphics" -> False], 
            Spacer[0]], TraditionalForm], {0.004, 0}}, {23.099999999999998`, 
          FormBox[
           InterpretationBox[
            StyleBox[
             
             GraphicsBox[{}, ImageSize -> {0, 0}, BaselinePosition -> 
              Baseline], "CacheGraphics" -> False], 
            Spacer[0]], TraditionalForm], {0.004, 0}}, {24.099999999999998`, 
          FormBox[
           InterpretationBox[
            StyleBox[
             
             GraphicsBox[{}, ImageSize -> {0, 0}, BaselinePosition -> 
              Baseline], "CacheGraphics" -> False], 
            Spacer[0]], TraditionalForm], {0.004, 0}}, {25.099999999999998`, 
          FormBox[
           InterpretationBox[
            StyleBox[
             
             GraphicsBox[{}, ImageSize -> {0, 0}, BaselinePosition -> 
              Baseline], "CacheGraphics" -> False], 
            Spacer[0]], TraditionalForm], {0.004, 0}}, {25.699999999999996`, 
          FormBox[
           InterpretationBox[
            StyleBox[
             
             GraphicsBox[{}, ImageSize -> {0, 0}, BaselinePosition -> 
              Baseline], "CacheGraphics" -> False], 
            Spacer[0]], TraditionalForm], {0.008, 0}}, {26.299999999999997`, 
          FormBox[
           InterpretationBox[
            StyleBox[
             
             GraphicsBox[{}, ImageSize -> {0, 0}, BaselinePosition -> 
              Baseline], "CacheGraphics" -> False], 
            Spacer[0]], TraditionalForm], {0.004, 0}}, {27.299999999999997`, 
          FormBox[
           InterpretationBox[
            StyleBox[
             
             GraphicsBox[{}, ImageSize -> {0, 0}, BaselinePosition -> 
              Baseline], "CacheGraphics" -> False], 
            Spacer[0]], TraditionalForm], {0.004, 0}}, {28.299999999999997`, 
          FormBox[
           InterpretationBox[
            StyleBox[
             
             GraphicsBox[{}, ImageSize -> {0, 0}, BaselinePosition -> 
              Baseline], "CacheGraphics" -> False], 
            Spacer[0]], TraditionalForm], {0.004, 0}}, {29.299999999999997`, 
          FormBox[
           InterpretationBox[
            StyleBox[
             
             GraphicsBox[{}, ImageSize -> {0, 0}, BaselinePosition -> 
              Baseline], "CacheGraphics" -> False], 
            Spacer[0]], TraditionalForm], {0.004, 0}}, {29.9, 
          FormBox[
           InterpretationBox[
            StyleBox[
             
             GraphicsBox[{}, ImageSize -> {0, 0}, BaselinePosition -> 
              Baseline], "CacheGraphics" -> False], 
            Spacer[0]], TraditionalForm], {0.008, 0}}, {30.499999999999996`, 
          FormBox[
           InterpretationBox[
            StyleBox[
             
             GraphicsBox[{}, ImageSize -> {0, 0}, BaselinePosition -> 
              Baseline], "CacheGraphics" -> False], 
            Spacer[0]], TraditionalForm], {0.004, 0}}, {31.499999999999996`, 
          FormBox[
           InterpretationBox[
            StyleBox[
             
             GraphicsBox[{}, ImageSize -> {0, 0}, BaselinePosition -> 
              Baseline], "CacheGraphics" -> False], 
            Spacer[0]], TraditionalForm], {0.004, 0}}, {32.5, 
          FormBox[
           InterpretationBox[
            StyleBox[
             
             GraphicsBox[{}, ImageSize -> {0, 0}, BaselinePosition -> 
              Baseline], "CacheGraphics" -> False], 
            Spacer[0]], TraditionalForm], {0.004, 0}}, {33.5, 
          FormBox[
           InterpretationBox[
            StyleBox[
             
             GraphicsBox[{}, ImageSize -> {0, 0}, BaselinePosition -> 
              Baseline], "CacheGraphics" -> False], 
            Spacer[0]], TraditionalForm], {0.004, 0}}, {34.1, 
          FormBox[
           InterpretationBox[
            StyleBox[
             
             GraphicsBox[{}, ImageSize -> {0, 0}, BaselinePosition -> 
              Baseline], "CacheGraphics" -> False], 
            Spacer[0]], TraditionalForm], {0.008, 0}}, {34.7, 
          FormBox[
           InterpretationBox[
            StyleBox[
             
             GraphicsBox[{}, ImageSize -> {0, 0}, BaselinePosition -> 
              Baseline], "CacheGraphics" -> False], 
            Spacer[0]], TraditionalForm], {0.004, 0}}, {35.7, 
          FormBox[
           InterpretationBox[
            StyleBox[
             
             GraphicsBox[{}, ImageSize -> {0, 0}, BaselinePosition -> 
              Baseline], "CacheGraphics" -> False], 
            Spacer[0]], TraditionalForm], {0.004, 0}}, {36.7, 
          FormBox[
           InterpretationBox[
            StyleBox[
             
             GraphicsBox[{}, ImageSize -> {0, 0}, BaselinePosition -> 
              Baseline], "CacheGraphics" -> False], 
            Spacer[0]], TraditionalForm], {0.004, 0}}, {37.7, 
          FormBox[
           InterpretationBox[
            StyleBox[
             
             GraphicsBox[{}, ImageSize -> {0, 0}, BaselinePosition -> 
              Baseline], "CacheGraphics" -> False], 
            Spacer[0]], TraditionalForm], {0.004, 0}}, {38.300000000000004`, 
          FormBox[
           InterpretationBox[
            StyleBox[
             
             GraphicsBox[{}, ImageSize -> {0, 0}, BaselinePosition -> 
              Baseline], "CacheGraphics" -> False], 
            Spacer[0]], TraditionalForm], {0.008, 0}}, {38.900000000000006`, 
          FormBox[
           InterpretationBox[
            StyleBox[
             
             GraphicsBox[{}, ImageSize -> {0, 0}, BaselinePosition -> 
              Baseline], "CacheGraphics" -> False], 
            Spacer[0]], TraditionalForm], {0.004, 0}}, {39.900000000000006`, 
          FormBox[
           InterpretationBox[
            StyleBox[
             
             GraphicsBox[{}, ImageSize -> {0, 0}, BaselinePosition -> 
              Baseline], "CacheGraphics" -> False], 
            Spacer[0]], TraditionalForm], {0.004, 0}}, {40.900000000000006`, 
          FormBox[
           InterpretationBox[
            StyleBox[
             
             GraphicsBox[{}, ImageSize -> {0, 0}, BaselinePosition -> 
              Baseline], "CacheGraphics" -> False], 
            Spacer[0]], TraditionalForm], {0.004, 0}}, {41.900000000000006`, 
          FormBox[
           InterpretationBox[
            StyleBox[
             
             GraphicsBox[{}, ImageSize -> {0, 0}, BaselinePosition -> 
              Baseline], "CacheGraphics" -> False], 
            Spacer[0]], TraditionalForm], {0.004, 0}}, {42.50000000000001, 
          FormBox[
           InterpretationBox[
            StyleBox[
             
             GraphicsBox[{}, ImageSize -> {0, 0}, BaselinePosition -> 
              Baseline], "CacheGraphics" -> False], 
            Spacer[0]], TraditionalForm], {0.008, 0}}, {43.10000000000001, 
          FormBox[
           InterpretationBox[
            StyleBox[
             
             GraphicsBox[{}, ImageSize -> {0, 0}, BaselinePosition -> 
              Baseline], "CacheGraphics" -> False], 
            Spacer[0]], TraditionalForm], {0.004, 0}}, {44.10000000000001, 
          FormBox[
           InterpretationBox[
            StyleBox[
             
             GraphicsBox[{}, ImageSize -> {0, 0}, BaselinePosition -> 
              Baseline], "CacheGraphics" -> False], 
            Spacer[0]], TraditionalForm], {0.004, 0}}, {45.10000000000001, 
          FormBox[
           InterpretationBox[
            StyleBox[
             
             GraphicsBox[{}, ImageSize -> {0, 0}, BaselinePosition -> 
              Baseline], "CacheGraphics" -> False], 
            Spacer[0]], TraditionalForm], {0.004, 0}}, {46.10000000000001, 
          FormBox[
           InterpretationBox[
            StyleBox[
             
             GraphicsBox[{}, ImageSize -> {0, 0}, BaselinePosition -> 
              Baseline], "CacheGraphics" -> False], 
            Spacer[0]], TraditionalForm], {0.004, 0}}, {46.70000000000001, 
          FormBox[
           InterpretationBox[
            StyleBox[
             
             GraphicsBox[{}, ImageSize -> {0, 0}, BaselinePosition -> 
              Baseline], "CacheGraphics" -> False], 
            Spacer[0]], TraditionalForm], {0.008, 0}}, {47.30000000000001, 
          FormBox[
           InterpretationBox[
            StyleBox[
             
             GraphicsBox[{}, ImageSize -> {0, 0}, BaselinePosition -> 
              Baseline], "CacheGraphics" -> False], 
            Spacer[0]], TraditionalForm], {0.004, 0}}, {48.30000000000001, 
          FormBox[
           InterpretationBox[
            StyleBox[
             
             GraphicsBox[{}, ImageSize -> {0, 0}, BaselinePosition -> 
              Baseline], "CacheGraphics" -> False], 
            Spacer[0]], TraditionalForm], {0.004, 0}}, {49.30000000000001, 
          FormBox[
           InterpretationBox[
            StyleBox[
             
             GraphicsBox[{}, ImageSize -> {0, 0}, BaselinePosition -> 
              Baseline], "CacheGraphics" -> False], 
            Spacer[0]], TraditionalForm], {0.004, 0}}, {50.30000000000001, 
          FormBox[
           InterpretationBox[
            StyleBox[
             
             GraphicsBox[{}, ImageSize -> {0, 0}, BaselinePosition -> 
              Baseline], "CacheGraphics" -> False], 
            Spacer[0]], TraditionalForm], {0.004, 0}}, {50.90000000000001, 
          FormBox[
           InterpretationBox[
            StyleBox[
             
             GraphicsBox[{}, ImageSize -> {0, 0}, BaselinePosition -> 
              Baseline], "CacheGraphics" -> False], 
            Spacer[0]], TraditionalForm], {0.008, 0}}, {51.500000000000014`, 
          FormBox[
           InterpretationBox[
            StyleBox[
             
             GraphicsBox[{}, ImageSize -> {0, 0}, BaselinePosition -> 
              Baseline], "CacheGraphics" -> False], 
            Spacer[0]], TraditionalForm], {0.004, 0}}, {52.500000000000014`, 
          FormBox[
           InterpretationBox[
            StyleBox[
             
             GraphicsBox[{}, ImageSize -> {0, 0}, BaselinePosition -> 
              Baseline], "CacheGraphics" -> False], 
            Spacer[0]], TraditionalForm], {0.004, 0}}, {53.500000000000014`, 
          FormBox[
           InterpretationBox[
            StyleBox[
             
             GraphicsBox[{}, ImageSize -> {0, 0}, BaselinePosition -> 
              Baseline], "CacheGraphics" -> False], 
            Spacer[0]], TraditionalForm], {0.004, 0}}, {54.500000000000014`, 
          FormBox[
           InterpretationBox[
            StyleBox[
             
             GraphicsBox[{}, ImageSize -> {0, 0}, BaselinePosition -> 
              Baseline], "CacheGraphics" -> False], 
            Spacer[0]], TraditionalForm], {0.004, 0}}, {55.100000000000016`, 
          FormBox[
           InterpretationBox[
            StyleBox[
             
             GraphicsBox[{}, ImageSize -> {0, 0}, BaselinePosition -> 
              Baseline], "CacheGraphics" -> False], 
            Spacer[0]], TraditionalForm], {0.008, 0}}, {55.70000000000002, 
          FormBox[
           InterpretationBox[
            StyleBox[
             
             GraphicsBox[{}, ImageSize -> {0, 0}, BaselinePosition -> 
              Baseline], "CacheGraphics" -> False], 
            Spacer[0]], TraditionalForm], {0.004, 0}}, {56.70000000000002, 
          FormBox[
           InterpretationBox[
            StyleBox[
             
             GraphicsBox[{}, ImageSize -> {0, 0}, BaselinePosition -> 
              Baseline], "CacheGraphics" -> False], 
            Spacer[0]], TraditionalForm], {0.004, 0}}, {57.70000000000002, 
          FormBox[
           InterpretationBox[
            StyleBox[
             
             GraphicsBox[{}, ImageSize -> {0, 0}, BaselinePosition -> 
              Baseline], "CacheGraphics" -> False], 
            Spacer[0]], TraditionalForm], {0.004, 0}}, {58.70000000000002, 
          FormBox[
           InterpretationBox[
            StyleBox[
             
             GraphicsBox[{}, ImageSize -> {0, 0}, BaselinePosition -> 
              Baseline], "CacheGraphics" -> False], 
            Spacer[0]], TraditionalForm], {0.004, 0}}, {59.30000000000002, 
          FormBox[
           InterpretationBox[
            StyleBox[
             
             GraphicsBox[{}, ImageSize -> {0, 0}, BaselinePosition -> 
              Baseline], "CacheGraphics" -> False], 
            Spacer[0]], TraditionalForm], {0.008, 0}}, {59.90000000000002, 
          FormBox[
           InterpretationBox[
            StyleBox[
             
             GraphicsBox[{}, ImageSize -> {0, 0}, BaselinePosition -> 
              Baseline], "CacheGraphics" -> False], 
            Spacer[0]], TraditionalForm], {0.004, 0}}, {60.90000000000002, 
          FormBox[
           InterpretationBox[
            StyleBox[
             GraphicsBox[{}, ImageSize -> {0, 0}, BaselinePosition -> 
              Baseline], "CacheGraphics" -> False], 
            Spacer[0]], TraditionalForm], {0.004, 0}}, {61.90000000000002, 
          FormBox[
           InterpretationBox[
            StyleBox[
             
             GraphicsBox[{}, ImageSize -> {0, 0}, BaselinePosition -> 
              Baseline], "CacheGraphics" -> False], 
            Spacer[0]], TraditionalForm], {0.004, 0}}, {62.90000000000002, 
          FormBox[
           InterpretationBox[
            StyleBox[
             
             GraphicsBox[{}, ImageSize -> {0, 0}, BaselinePosition -> 
              Baseline], "CacheGraphics" -> False], 
            Spacer[0]], TraditionalForm], {0.004, 0}}, {63.50000000000002, 
          FormBox[
           InterpretationBox[
            StyleBox[
             
             GraphicsBox[{}, ImageSize -> {0, 0}, BaselinePosition -> 
              Baseline], "CacheGraphics" -> False], 
            Spacer[0]], TraditionalForm], {0.008, 0}}, {64.10000000000002, 
          FormBox[
           InterpretationBox[
            StyleBox[
             
             GraphicsBox[{}, ImageSize -> {0, 0}, BaselinePosition -> 
              Baseline], "CacheGraphics" -> False], 
            Spacer[0]], TraditionalForm], {0.004, 0}}, {65.10000000000002, 
          FormBox[
           InterpretationBox[
            StyleBox[
             
             GraphicsBox[{}, ImageSize -> {0, 0}, BaselinePosition -> 
              Baseline], "CacheGraphics" -> False], 
            Spacer[0]], TraditionalForm], {0.004, 0}}, {66.10000000000002, 
          FormBox[
           InterpretationBox[
            StyleBox[
             
             GraphicsBox[{}, ImageSize -> {0, 0}, BaselinePosition -> 
              Baseline], "CacheGraphics" -> False], 
            Spacer[0]], TraditionalForm], {0.004, 0}}, {67.10000000000002, 
          FormBox[
           InterpretationBox[
            StyleBox[
             
             GraphicsBox[{}, ImageSize -> {0, 0}, BaselinePosition -> 
              Baseline], "CacheGraphics" -> False], 
            Spacer[0]], TraditionalForm], {0.004, 0}}, {67.70000000000002, 
          FormBox[
           InterpretationBox[
            StyleBox[
             
             GraphicsBox[{}, ImageSize -> {0, 0}, BaselinePosition -> 
              Baseline], "CacheGraphics" -> False], 
            Spacer[0]], TraditionalForm], {0.008, 0}}, {68.30000000000003, 
          FormBox[
           InterpretationBox[
            StyleBox[
             
             GraphicsBox[{}, ImageSize -> {0, 0}, BaselinePosition -> 
              Baseline], "CacheGraphics" -> False], 
            Spacer[0]], TraditionalForm], {0.004, 0}}, {69.30000000000003, 
          FormBox[
           InterpretationBox[
            StyleBox[
             
             GraphicsBox[{}, ImageSize -> {0, 0}, BaselinePosition -> 
              Baseline], "CacheGraphics" -> False], 
            Spacer[0]], TraditionalForm], {0.004, 0}}, {70.30000000000003, 
          FormBox[
           InterpretationBox[
            StyleBox[
             
             GraphicsBox[{}, ImageSize -> {0, 0}, BaselinePosition -> 
              Baseline], "CacheGraphics" -> False], 
            Spacer[0]], TraditionalForm], {0.004, 0}}, {71.30000000000003, 
          FormBox[
           InterpretationBox[
            StyleBox[
             
             GraphicsBox[{}, ImageSize -> {0, 0}, BaselinePosition -> 
              Baseline], "CacheGraphics" -> False], 
            Spacer[0]], TraditionalForm], {0.004, 0}}, {71.90000000000003, 
          FormBox[
           InterpretationBox[
            StyleBox[
             
             GraphicsBox[{}, ImageSize -> {0, 0}, BaselinePosition -> 
              Baseline], "CacheGraphics" -> False], 
            Spacer[0]], TraditionalForm], {0.008, 0}}, {72.50000000000003, 
          FormBox[
           InterpretationBox[
            StyleBox[
             
             GraphicsBox[{}, ImageSize -> {0, 0}, BaselinePosition -> 
              Baseline], "CacheGraphics" -> False], 
            Spacer[0]], TraditionalForm], {0.004, 0}}, {73.50000000000003, 
          FormBox[
           InterpretationBox[
            StyleBox[
             
             GraphicsBox[{}, ImageSize -> {0, 0}, BaselinePosition -> 
              Baseline], "CacheGraphics" -> False], 
            Spacer[0]], TraditionalForm], {0.004, 0}}, {74.50000000000003, 
          FormBox[
           InterpretationBox[
            StyleBox[
             
             GraphicsBox[{}, ImageSize -> {0, 0}, BaselinePosition -> 
              Baseline], "CacheGraphics" -> False], 
            Spacer[0]], TraditionalForm], {0.004, 0}}, {75.50000000000003, 
          FormBox[
           InterpretationBox[
            StyleBox[
             
             GraphicsBox[{}, ImageSize -> {0, 0}, BaselinePosition -> 
              Baseline], "CacheGraphics" -> False], 
            Spacer[0]], TraditionalForm], {0.004, 0}}, {76.10000000000002, 
          FormBox[
           InterpretationBox[
            StyleBox[
             
             GraphicsBox[{}, ImageSize -> {0, 0}, BaselinePosition -> 
              Baseline], "CacheGraphics" -> False], 
            Spacer[0]], TraditionalForm], {0.008, 0}}, {76.70000000000003, 
          FormBox[
           InterpretationBox[
            StyleBox[
             
             GraphicsBox[{}, ImageSize -> {0, 0}, BaselinePosition -> 
              Baseline], "CacheGraphics" -> False], 
            Spacer[0]], TraditionalForm], {0.004, 0}}, {77.70000000000003, 
          FormBox[
           InterpretationBox[
            StyleBox[
             
             GraphicsBox[{}, ImageSize -> {0, 0}, BaselinePosition -> 
              Baseline], "CacheGraphics" -> False], 
            Spacer[0]], TraditionalForm], {0.004, 0}}, {78.70000000000003, 
          FormBox[
           InterpretationBox[
            StyleBox[
             
             GraphicsBox[{}, ImageSize -> {0, 0}, BaselinePosition -> 
              Baseline], "CacheGraphics" -> False], 
            Spacer[0]], TraditionalForm], {0.004, 0}}, {79.70000000000003, 
          FormBox[
           InterpretationBox[
            StyleBox[
             
             GraphicsBox[{}, ImageSize -> {0, 0}, BaselinePosition -> 
              Baseline], "CacheGraphics" -> False], 
            Spacer[0]], TraditionalForm], {0.004, 0}}, {80.30000000000004, 
          FormBox[
           InterpretationBox[
            StyleBox[
             
             GraphicsBox[{}, ImageSize -> {0, 0}, BaselinePosition -> 
              Baseline], "CacheGraphics" -> False], 
            Spacer[0]], TraditionalForm], {0.008, 0}}, {80.90000000000003, 
          FormBox[
           InterpretationBox[
            StyleBox[
             
             GraphicsBox[{}, ImageSize -> {0, 0}, BaselinePosition -> 
              Baseline], "CacheGraphics" -> False], 
            Spacer[0]], TraditionalForm], {0.004, 0}}, {81.90000000000003, 
          FormBox[
           InterpretationBox[
            StyleBox[
             
             GraphicsBox[{}, ImageSize -> {0, 0}, BaselinePosition -> 
              Baseline], "CacheGraphics" -> False], 
            Spacer[0]], TraditionalForm], {0.004, 0}}, {82.90000000000003, 
          FormBox[
           InterpretationBox[
            StyleBox[
             
             GraphicsBox[{}, ImageSize -> {0, 0}, BaselinePosition -> 
              Baseline], "CacheGraphics" -> False], 
            Spacer[0]], TraditionalForm], {0.004, 0}}, {83.90000000000003, 
          FormBox[
           InterpretationBox[
            StyleBox[
             
             GraphicsBox[{}, ImageSize -> {0, 0}, BaselinePosition -> 
              Baseline], "CacheGraphics" -> False], 
            Spacer[0]], TraditionalForm], {0.004, 0}}, {84.50000000000003, 
          FormBox[
           InterpretationBox[
            StyleBox[
             
             GraphicsBox[{}, ImageSize -> {0, 0}, BaselinePosition -> 
              Baseline], "CacheGraphics" -> False], 
            Spacer[0]], TraditionalForm], {0.008, 0}}, {85.10000000000004, 
          FormBox[
           InterpretationBox[
            StyleBox[
             
             GraphicsBox[{}, ImageSize -> {0, 0}, BaselinePosition -> 
              Baseline], "CacheGraphics" -> False], 
            Spacer[0]], TraditionalForm], {0.004, 0}}, {86.10000000000004, 
          FormBox[
           InterpretationBox[
            StyleBox[
             
             GraphicsBox[{}, ImageSize -> {0, 0}, BaselinePosition -> 
              Baseline], "CacheGraphics" -> False], 
            Spacer[0]], TraditionalForm], {0.004, 0}}, {87.10000000000004, 
          FormBox[
           InterpretationBox[
            StyleBox[
             
             GraphicsBox[{}, ImageSize -> {0, 0}, BaselinePosition -> 
              Baseline], "CacheGraphics" -> False], 
            Spacer[0]], TraditionalForm], {0.004, 0}}, {88.10000000000004, 
          FormBox[
           InterpretationBox[
            StyleBox[
             
             GraphicsBox[{}, ImageSize -> {0, 0}, BaselinePosition -> 
              Baseline], "CacheGraphics" -> False], 
            Spacer[0]], TraditionalForm], {0.004, 0}}, {88.70000000000005, 
          FormBox[
           InterpretationBox[
            StyleBox[
             
             GraphicsBox[{}, ImageSize -> {0, 0}, BaselinePosition -> 
              Baseline], "CacheGraphics" -> False], 
            Spacer[0]], TraditionalForm], {0.008, 0}}, {89.30000000000004, 
          FormBox[
           InterpretationBox[
            StyleBox[
             
             GraphicsBox[{}, ImageSize -> {0, 0}, BaselinePosition -> 
              Baseline], "CacheGraphics" -> False], 
            Spacer[0]], TraditionalForm], {0.004, 0}}, {90.30000000000004, 
          FormBox[
           InterpretationBox[
            StyleBox[
             
             GraphicsBox[{}, ImageSize -> {0, 0}, BaselinePosition -> 
              Baseline], "CacheGraphics" -> False], 
            Spacer[0]], TraditionalForm], {0.004, 0}}, {91.30000000000004, 
          FormBox[
           InterpretationBox[
            StyleBox[
             
             GraphicsBox[{}, ImageSize -> {0, 0}, BaselinePosition -> 
              Baseline], "CacheGraphics" -> False], 
            Spacer[0]], TraditionalForm], {0.004, 0}}, {92.30000000000004, 
          FormBox[
           InterpretationBox[
            StyleBox[
             
             GraphicsBox[{}, ImageSize -> {0, 0}, BaselinePosition -> 
              Baseline], "CacheGraphics" -> False], 
            Spacer[0]], TraditionalForm], {0.004, 0}}, {92.90000000000003, 
          FormBox[
           InterpretationBox[
            StyleBox[
             
             GraphicsBox[{}, ImageSize -> {0, 0}, BaselinePosition -> 
              Baseline], "CacheGraphics" -> False], 
            Spacer[0]], TraditionalForm], {0.008, 0}}, {93.50000000000004, 
          FormBox[
           InterpretationBox[
            StyleBox[
             
             GraphicsBox[{}, ImageSize -> {0, 0}, BaselinePosition -> 
              Baseline], "CacheGraphics" -> False], 
            Spacer[0]], TraditionalForm], {0.004, 0}}, {94.50000000000004, 
          FormBox[
           InterpretationBox[
            StyleBox[
             
             GraphicsBox[{}, ImageSize -> {0, 0}, BaselinePosition -> 
              Baseline], "CacheGraphics" -> False], 
            Spacer[0]], TraditionalForm], {0.004, 0}}, {95.50000000000004, 
          FormBox[
           InterpretationBox[
            StyleBox[
             
             GraphicsBox[{}, ImageSize -> {0, 0}, BaselinePosition -> 
              Baseline], "CacheGraphics" -> False], 
            Spacer[0]], TraditionalForm], {0.004, 0}}, {96.50000000000004, 
          FormBox[
           InterpretationBox[
            StyleBox[
             
             GraphicsBox[{}, ImageSize -> {0, 0}, BaselinePosition -> 
              Baseline], "CacheGraphics" -> False], 
            Spacer[0]], TraditionalForm], {0.004, 0}}, {97.10000000000005, 
          FormBox[
           InterpretationBox[
            StyleBox[
             GraphicsBox[{}, ImageSize -> {0, 0}, BaselinePosition -> 
              Baseline], "CacheGraphics" -> False], 
            Spacer[0]], TraditionalForm], {0.008, 0}}, {97.70000000000005, 
          FormBox[
           InterpretationBox[
            StyleBox[
             
             GraphicsBox[{}, ImageSize -> {0, 0}, BaselinePosition -> 
              Baseline], "CacheGraphics" -> False], 
            Spacer[0]], TraditionalForm], {0.004, 0}}, {98.70000000000005, 
          FormBox[
           InterpretationBox[
            StyleBox[
             
             GraphicsBox[{}, ImageSize -> {0, 0}, BaselinePosition -> 
              Baseline], "CacheGraphics" -> False], 
            Spacer[0]], TraditionalForm], {0.004, 0}}, {99.70000000000005, 
          FormBox[
           InterpretationBox[
            StyleBox[
             
             GraphicsBox[{}, ImageSize -> {0, 0}, BaselinePosition -> 
              Baseline], "CacheGraphics" -> False], 
            Spacer[0]], TraditionalForm], {0.004, 0}}, {100.70000000000005`, 
          FormBox[
           InterpretationBox[
            StyleBox[
             
             GraphicsBox[{}, ImageSize -> {0, 0}, BaselinePosition -> 
              Baseline], "CacheGraphics" -> False], 
            Spacer[0]], TraditionalForm], {0.004, 0}}, {101.30000000000004`, 
          FormBox[
           InterpretationBox[
            StyleBox[
             
             GraphicsBox[{}, ImageSize -> {0, 0}, BaselinePosition -> 
              Baseline], "CacheGraphics" -> False], 
            Spacer[0]], TraditionalForm], {0.008, 0}}, {101.90000000000005`, 
          FormBox[
           InterpretationBox[
            StyleBox[
             
             GraphicsBox[{}, ImageSize -> {0, 0}, BaselinePosition -> 
              Baseline], "CacheGraphics" -> False], 
            Spacer[0]], TraditionalForm], {0.004, 0}}, {102.90000000000005`, 
          FormBox[
           InterpretationBox[
            StyleBox[
             
             GraphicsBox[{}, ImageSize -> {0, 0}, BaselinePosition -> 
              Baseline], "CacheGraphics" -> False], 
            Spacer[0]], TraditionalForm], {0.004, 0}}, {103.90000000000005`, 
          FormBox[
           InterpretationBox[
            StyleBox[
             
             GraphicsBox[{}, ImageSize -> {0, 0}, BaselinePosition -> 
              Baseline], "CacheGraphics" -> False], 
            Spacer[0]], TraditionalForm], {0.004, 0}}, {104.90000000000005`, 
          FormBox[
           InterpretationBox[
            StyleBox[
             
             GraphicsBox[{}, ImageSize -> {0, 0}, BaselinePosition -> 
              Baseline], "CacheGraphics" -> False], 
            Spacer[0]], TraditionalForm], {0.004, 0}}, {105.50000000000006`, 
          FormBox[
           InterpretationBox[
            StyleBox[
             
             GraphicsBox[{}, ImageSize -> {0, 0}, BaselinePosition -> 
              Baseline], "CacheGraphics" -> False], 
            Spacer[0]], TraditionalForm], {0.008, 0}}, {106.10000000000005`, 
          FormBox[
           InterpretationBox[
            StyleBox[
             
             GraphicsBox[{}, ImageSize -> {0, 0}, BaselinePosition -> 
              Baseline], "CacheGraphics" -> False], 
            Spacer[0]], TraditionalForm], {0.004, 0}}, {107.10000000000005`, 
          FormBox[
           InterpretationBox[
            StyleBox[
             
             GraphicsBox[{}, ImageSize -> {0, 0}, BaselinePosition -> 
              Baseline], "CacheGraphics" -> False], 
            Spacer[0]], TraditionalForm], {0.004, 0}}, {108.10000000000005`, 
          FormBox[
           InterpretationBox[
            StyleBox[
             
             GraphicsBox[{}, ImageSize -> {0, 0}, BaselinePosition -> 
              Baseline], "CacheGraphics" -> False], 
            Spacer[0]], TraditionalForm], {0.004, 0}}, {109.10000000000005`, 
          FormBox[
           InterpretationBox[
            StyleBox[
             
             GraphicsBox[{}, ImageSize -> {0, 0}, BaselinePosition -> 
              Baseline], "CacheGraphics" -> False], 
            Spacer[0]], TraditionalForm], {0.004, 0}}}, {{1.1, 
          FormBox[
           InterpretationBox[
            StyleBox[
             
             GraphicsBox[{}, ImageSize -> {0, 0}, BaselinePosition -> 
              Baseline], "CacheGraphics" -> False], 
            Spacer[0]], TraditionalForm], {0.004, 0}}, {2.1, 
          FormBox[
           InterpretationBox[
            StyleBox[
             
             GraphicsBox[{}, ImageSize -> {0, 0}, BaselinePosition -> 
              Baseline], "CacheGraphics" -> False], 
            Spacer[0]], TraditionalForm], {0.004, 0}}, {3.1, 
          FormBox[
           InterpretationBox[
            StyleBox[
             
             GraphicsBox[{}, ImageSize -> {0, 0}, BaselinePosition -> 
              Baseline], "CacheGraphics" -> False], 
            Spacer[0]], TraditionalForm], {0.004, 0}}, {4.1, 
          FormBox[
           InterpretationBox[
            StyleBox[
             
             GraphicsBox[{}, ImageSize -> {0, 0}, BaselinePosition -> 
              Baseline], "CacheGraphics" -> False], 
            Spacer[0]], TraditionalForm], {0.004, 0}}, {4.699999999999999, 
          FormBox[
           InterpretationBox[
            StyleBox[
             
             GraphicsBox[{}, ImageSize -> {0, 0}, BaselinePosition -> 
              Baseline], "CacheGraphics" -> False], 
            Spacer[0]], TraditionalForm], {0.008, 0}}, {5.3, 
          FormBox[
           InterpretationBox[
            StyleBox[
             
             GraphicsBox[{}, ImageSize -> {0, 0}, BaselinePosition -> 
              Baseline], "CacheGraphics" -> False], 
            Spacer[0]], TraditionalForm], {0.004, 0}}, {6.3, 
          FormBox[
           InterpretationBox[
            StyleBox[
             
             GraphicsBox[{}, ImageSize -> {0, 0}, BaselinePosition -> 
              Baseline], "CacheGraphics" -> False], 
            Spacer[0]], TraditionalForm], {0.004, 0}}, {7.3, 
          FormBox[
           InterpretationBox[
            StyleBox[
             
             GraphicsBox[{}, ImageSize -> {0, 0}, BaselinePosition -> 
              Baseline], "CacheGraphics" -> False], 
            Spacer[0]], TraditionalForm], {0.004, 0}}, {8.3, 
          FormBox[
           InterpretationBox[
            StyleBox[
             
             GraphicsBox[{}, ImageSize -> {0, 0}, BaselinePosition -> 
              Baseline], "CacheGraphics" -> False], 
            Spacer[0]], TraditionalForm], {0.004, 0}}, {8.9, 
          FormBox[
           InterpretationBox[
            StyleBox[
             
             GraphicsBox[{}, ImageSize -> {0, 0}, BaselinePosition -> 
              Baseline], "CacheGraphics" -> False], 
            Spacer[0]], TraditionalForm], {0.008, 0}}, {9.5, 
          FormBox[
           InterpretationBox[
            StyleBox[
             
             GraphicsBox[{}, ImageSize -> {0, 0}, BaselinePosition -> 
              Baseline], "CacheGraphics" -> False], 
            Spacer[0]], TraditionalForm], {0.004, 0}}, {10.5, 
          FormBox[
           InterpretationBox[
            StyleBox[
             
             GraphicsBox[{}, ImageSize -> {0, 0}, BaselinePosition -> 
              Baseline], "CacheGraphics" -> False], 
            Spacer[0]], TraditionalForm], {0.004, 0}}, {11.5, 
          FormBox[
           InterpretationBox[
            StyleBox[
             
             GraphicsBox[{}, ImageSize -> {0, 0}, BaselinePosition -> 
              Baseline], "CacheGraphics" -> False], 
            Spacer[0]], TraditionalForm], {0.004, 0}}, {12.5, 
          FormBox[
           InterpretationBox[
            StyleBox[
             
             GraphicsBox[{}, ImageSize -> {0, 0}, BaselinePosition -> 
              Baseline], "CacheGraphics" -> False], 
            Spacer[0]], TraditionalForm], {0.004, 0}}, {13.1, 
          FormBox[
           InterpretationBox[
            StyleBox[
             
             GraphicsBox[{}, ImageSize -> {0, 0}, BaselinePosition -> 
              Baseline], "CacheGraphics" -> False], 
            Spacer[0]], TraditionalForm], {0.008, 0}}, {13.7, 
          FormBox[
           InterpretationBox[
            StyleBox[
             
             GraphicsBox[{}, ImageSize -> {0, 0}, BaselinePosition -> 
              Baseline], "CacheGraphics" -> False], 
            Spacer[0]], TraditionalForm], {0.004, 0}}, {14.7, 
          FormBox[
           InterpretationBox[
            StyleBox[
             
             GraphicsBox[{}, ImageSize -> {0, 0}, BaselinePosition -> 
              Baseline], "CacheGraphics" -> False], 
            Spacer[0]], TraditionalForm], {0.004, 0}}, {15.7, 
          FormBox[
           InterpretationBox[
            StyleBox[
             
             GraphicsBox[{}, ImageSize -> {0, 0}, BaselinePosition -> 
              Baseline], "CacheGraphics" -> False], 
            Spacer[0]], TraditionalForm], {0.004, 0}}, {16.7, 
          FormBox[
           InterpretationBox[
            StyleBox[
             
             GraphicsBox[{}, ImageSize -> {0, 0}, BaselinePosition -> 
              Baseline], "CacheGraphics" -> False], 
            Spacer[0]], TraditionalForm], {0.004, 0}}, {17.299999999999997`, 
          FormBox[
           InterpretationBox[
            StyleBox[
             
             GraphicsBox[{}, ImageSize -> {0, 0}, BaselinePosition -> 
              Baseline], "CacheGraphics" -> False], 
            Spacer[0]], TraditionalForm], {0.008, 0}}, {17.9, 
          FormBox[
           InterpretationBox[
            StyleBox[
             
             GraphicsBox[{}, ImageSize -> {0, 0}, BaselinePosition -> 
              Baseline], "CacheGraphics" -> False], 
            Spacer[0]], TraditionalForm], {0.004, 0}}, {18.9, 
          FormBox[
           InterpretationBox[
            StyleBox[
             
             GraphicsBox[{}, ImageSize -> {0, 0}, BaselinePosition -> 
              Baseline], "CacheGraphics" -> False], 
            Spacer[0]], TraditionalForm], {0.004, 0}}, {19.9, 
          FormBox[
           InterpretationBox[
            StyleBox[
             
             GraphicsBox[{}, ImageSize -> {0, 0}, BaselinePosition -> 
              Baseline], "CacheGraphics" -> False], 
            Spacer[0]], TraditionalForm], {0.004, 0}}, {20.9, 
          FormBox[
           InterpretationBox[
            StyleBox[
             
             GraphicsBox[{}, ImageSize -> {0, 0}, BaselinePosition -> 
              Baseline], "CacheGraphics" -> False], 
            Spacer[0]], TraditionalForm], {0.004, 0}}, {21.5, 
          FormBox[
           InterpretationBox[
            StyleBox[
             
             GraphicsBox[{}, ImageSize -> {0, 0}, BaselinePosition -> 
              Baseline], "CacheGraphics" -> False], 
            Spacer[0]], TraditionalForm], {0.008, 0}}, {22.099999999999998`, 
          FormBox[
           InterpretationBox[
            StyleBox[
             
             GraphicsBox[{}, ImageSize -> {0, 0}, BaselinePosition -> 
              Baseline], "CacheGraphics" -> False], 
            Spacer[0]], TraditionalForm], {0.004, 0}}, {23.099999999999998`, 
          FormBox[
           InterpretationBox[
            StyleBox[
             
             GraphicsBox[{}, ImageSize -> {0, 0}, BaselinePosition -> 
              Baseline], "CacheGraphics" -> False], 
            Spacer[0]], TraditionalForm], {0.004, 0}}, {24.099999999999998`, 
          FormBox[
           InterpretationBox[
            StyleBox[
             
             GraphicsBox[{}, ImageSize -> {0, 0}, BaselinePosition -> 
              Baseline], "CacheGraphics" -> False], 
            Spacer[0]], TraditionalForm], {0.004, 0}}, {25.099999999999998`, 
          FormBox[
           InterpretationBox[
            StyleBox[
             
             GraphicsBox[{}, ImageSize -> {0, 0}, BaselinePosition -> 
              Baseline], "CacheGraphics" -> False], 
            Spacer[0]], TraditionalForm], {0.004, 0}}, {25.699999999999996`, 
          FormBox[
           InterpretationBox[
            StyleBox[
             
             GraphicsBox[{}, ImageSize -> {0, 0}, BaselinePosition -> 
              Baseline], "CacheGraphics" -> False], 
            Spacer[0]], TraditionalForm], {0.008, 0}}, {26.299999999999997`, 
          FormBox[
           InterpretationBox[
            StyleBox[
             
             GraphicsBox[{}, ImageSize -> {0, 0}, BaselinePosition -> 
              Baseline], "CacheGraphics" -> False], 
            Spacer[0]], TraditionalForm], {0.004, 0}}, {27.299999999999997`, 
          FormBox[
           InterpretationBox[
            StyleBox[
             
             GraphicsBox[{}, ImageSize -> {0, 0}, BaselinePosition -> 
              Baseline], "CacheGraphics" -> False], 
            Spacer[0]], TraditionalForm], {0.004, 0}}, {28.299999999999997`, 
          FormBox[
           InterpretationBox[
            StyleBox[
             
             GraphicsBox[{}, ImageSize -> {0, 0}, BaselinePosition -> 
              Baseline], "CacheGraphics" -> False], 
            Spacer[0]], TraditionalForm], {0.004, 0}}, {29.299999999999997`, 
          FormBox[
           InterpretationBox[
            StyleBox[
             
             GraphicsBox[{}, ImageSize -> {0, 0}, BaselinePosition -> 
              Baseline], "CacheGraphics" -> False], 
            Spacer[0]], TraditionalForm], {0.004, 0}}, {29.9, 
          FormBox[
           InterpretationBox[
            StyleBox[
             
             GraphicsBox[{}, ImageSize -> {0, 0}, BaselinePosition -> 
              Baseline], "CacheGraphics" -> False], 
            Spacer[0]], TraditionalForm], {0.008, 0}}, {30.499999999999996`, 
          FormBox[
           InterpretationBox[
            StyleBox[
             
             GraphicsBox[{}, ImageSize -> {0, 0}, BaselinePosition -> 
              Baseline], "CacheGraphics" -> False], 
            Spacer[0]], TraditionalForm], {0.004, 0}}, {31.499999999999996`, 
          FormBox[
           InterpretationBox[
            StyleBox[
             
             GraphicsBox[{}, ImageSize -> {0, 0}, BaselinePosition -> 
              Baseline], "CacheGraphics" -> False], 
            Spacer[0]], TraditionalForm], {0.004, 0}}, {32.5, 
          FormBox[
           InterpretationBox[
            StyleBox[
             
             GraphicsBox[{}, ImageSize -> {0, 0}, BaselinePosition -> 
              Baseline], "CacheGraphics" -> False], 
            Spacer[0]], TraditionalForm], {0.004, 0}}, {33.5, 
          FormBox[
           InterpretationBox[
            StyleBox[
             
             GraphicsBox[{}, ImageSize -> {0, 0}, BaselinePosition -> 
              Baseline], "CacheGraphics" -> False], 
            Spacer[0]], TraditionalForm], {0.004, 0}}, {34.1, 
          FormBox[
           InterpretationBox[
            StyleBox[
             
             GraphicsBox[{}, ImageSize -> {0, 0}, BaselinePosition -> 
              Baseline], "CacheGraphics" -> False], 
            Spacer[0]], TraditionalForm], {0.008, 0}}, {34.7, 
          FormBox[
           InterpretationBox[
            StyleBox[
             
             GraphicsBox[{}, ImageSize -> {0, 0}, BaselinePosition -> 
              Baseline], "CacheGraphics" -> False], 
            Spacer[0]], TraditionalForm], {0.004, 0}}, {35.7, 
          FormBox[
           InterpretationBox[
            StyleBox[
             
             GraphicsBox[{}, ImageSize -> {0, 0}, BaselinePosition -> 
              Baseline], "CacheGraphics" -> False], 
            Spacer[0]], TraditionalForm], {0.004, 0}}, {36.7, 
          FormBox[
           InterpretationBox[
            StyleBox[
             
             GraphicsBox[{}, ImageSize -> {0, 0}, BaselinePosition -> 
              Baseline], "CacheGraphics" -> False], 
            Spacer[0]], TraditionalForm], {0.004, 0}}, {37.7, 
          FormBox[
           InterpretationBox[
            StyleBox[
             
             GraphicsBox[{}, ImageSize -> {0, 0}, BaselinePosition -> 
              Baseline], "CacheGraphics" -> False], 
            Spacer[0]], TraditionalForm], {0.004, 0}}, {38.300000000000004`, 
          FormBox[
           InterpretationBox[
            StyleBox[
             
             GraphicsBox[{}, ImageSize -> {0, 0}, BaselinePosition -> 
              Baseline], "CacheGraphics" -> False], 
            Spacer[0]], TraditionalForm], {0.008, 0}}, {38.900000000000006`, 
          FormBox[
           InterpretationBox[
            StyleBox[
             
             GraphicsBox[{}, ImageSize -> {0, 0}, BaselinePosition -> 
              Baseline], "CacheGraphics" -> False], 
            Spacer[0]], TraditionalForm], {0.004, 0}}, {39.900000000000006`, 
          FormBox[
           InterpretationBox[
            StyleBox[
             
             GraphicsBox[{}, ImageSize -> {0, 0}, BaselinePosition -> 
              Baseline], "CacheGraphics" -> False], 
            Spacer[0]], TraditionalForm], {0.004, 0}}, {40.900000000000006`, 
          FormBox[
           InterpretationBox[
            StyleBox[
             
             GraphicsBox[{}, ImageSize -> {0, 0}, BaselinePosition -> 
              Baseline], "CacheGraphics" -> False], 
            Spacer[0]], TraditionalForm], {0.004, 0}}, {41.900000000000006`, 
          FormBox[
           InterpretationBox[
            StyleBox[
             
             GraphicsBox[{}, ImageSize -> {0, 0}, BaselinePosition -> 
              Baseline], "CacheGraphics" -> False], 
            Spacer[0]], TraditionalForm], {0.004, 0}}, {42.50000000000001, 
          FormBox[
           InterpretationBox[
            StyleBox[
             
             GraphicsBox[{}, ImageSize -> {0, 0}, BaselinePosition -> 
              Baseline], "CacheGraphics" -> False], 
            Spacer[0]], TraditionalForm], {0.008, 0}}, {43.10000000000001, 
          FormBox[
           InterpretationBox[
            StyleBox[
             
             GraphicsBox[{}, ImageSize -> {0, 0}, BaselinePosition -> 
              Baseline], "CacheGraphics" -> False], 
            Spacer[0]], TraditionalForm], {0.004, 0}}, {44.10000000000001, 
          FormBox[
           InterpretationBox[
            StyleBox[
             GraphicsBox[{}, ImageSize -> {0, 0}, BaselinePosition -> 
              Baseline], "CacheGraphics" -> False], 
            Spacer[0]], TraditionalForm], {0.004, 0}}, {45.10000000000001, 
          FormBox[
           InterpretationBox[
            StyleBox[
             
             GraphicsBox[{}, ImageSize -> {0, 0}, BaselinePosition -> 
              Baseline], "CacheGraphics" -> False], 
            Spacer[0]], TraditionalForm], {0.004, 0}}, {46.10000000000001, 
          FormBox[
           InterpretationBox[
            StyleBox[
             
             GraphicsBox[{}, ImageSize -> {0, 0}, BaselinePosition -> 
              Baseline], "CacheGraphics" -> False], 
            Spacer[0]], TraditionalForm], {0.004, 0}}, {46.70000000000001, 
          FormBox[
           InterpretationBox[
            StyleBox[
             
             GraphicsBox[{}, ImageSize -> {0, 0}, BaselinePosition -> 
              Baseline], "CacheGraphics" -> False], 
            Spacer[0]], TraditionalForm], {0.008, 0}}, {47.30000000000001, 
          FormBox[
           InterpretationBox[
            StyleBox[
             
             GraphicsBox[{}, ImageSize -> {0, 0}, BaselinePosition -> 
              Baseline], "CacheGraphics" -> False], 
            Spacer[0]], TraditionalForm], {0.004, 0}}, {48.30000000000001, 
          FormBox[
           InterpretationBox[
            StyleBox[
             
             GraphicsBox[{}, ImageSize -> {0, 0}, BaselinePosition -> 
              Baseline], "CacheGraphics" -> False], 
            Spacer[0]], TraditionalForm], {0.004, 0}}, {49.30000000000001, 
          FormBox[
           InterpretationBox[
            StyleBox[
             
             GraphicsBox[{}, ImageSize -> {0, 0}, BaselinePosition -> 
              Baseline], "CacheGraphics" -> False], 
            Spacer[0]], TraditionalForm], {0.004, 0}}, {50.30000000000001, 
          FormBox[
           InterpretationBox[
            StyleBox[
             
             GraphicsBox[{}, ImageSize -> {0, 0}, BaselinePosition -> 
              Baseline], "CacheGraphics" -> False], 
            Spacer[0]], TraditionalForm], {0.004, 0}}, {50.90000000000001, 
          FormBox[
           InterpretationBox[
            StyleBox[
             
             GraphicsBox[{}, ImageSize -> {0, 0}, BaselinePosition -> 
              Baseline], "CacheGraphics" -> False], 
            Spacer[0]], TraditionalForm], {0.008, 0}}, {51.500000000000014`, 
          FormBox[
           InterpretationBox[
            StyleBox[
             
             GraphicsBox[{}, ImageSize -> {0, 0}, BaselinePosition -> 
              Baseline], "CacheGraphics" -> False], 
            Spacer[0]], TraditionalForm], {0.004, 0}}, {52.500000000000014`, 
          FormBox[
           InterpretationBox[
            StyleBox[
             
             GraphicsBox[{}, ImageSize -> {0, 0}, BaselinePosition -> 
              Baseline], "CacheGraphics" -> False], 
            Spacer[0]], TraditionalForm], {0.004, 0}}, {53.500000000000014`, 
          FormBox[
           InterpretationBox[
            StyleBox[
             
             GraphicsBox[{}, ImageSize -> {0, 0}, BaselinePosition -> 
              Baseline], "CacheGraphics" -> False], 
            Spacer[0]], TraditionalForm], {0.004, 0}}, {54.500000000000014`, 
          FormBox[
           InterpretationBox[
            StyleBox[
             
             GraphicsBox[{}, ImageSize -> {0, 0}, BaselinePosition -> 
              Baseline], "CacheGraphics" -> False], 
            Spacer[0]], TraditionalForm], {0.004, 0}}, {55.100000000000016`, 
          FormBox[
           InterpretationBox[
            StyleBox[
             
             GraphicsBox[{}, ImageSize -> {0, 0}, BaselinePosition -> 
              Baseline], "CacheGraphics" -> False], 
            Spacer[0]], TraditionalForm], {0.008, 0}}, {55.70000000000002, 
          FormBox[
           InterpretationBox[
            StyleBox[
             
             GraphicsBox[{}, ImageSize -> {0, 0}, BaselinePosition -> 
              Baseline], "CacheGraphics" -> False], 
            Spacer[0]], TraditionalForm], {0.004, 0}}, {56.70000000000002, 
          FormBox[
           InterpretationBox[
            StyleBox[
             
             GraphicsBox[{}, ImageSize -> {0, 0}, BaselinePosition -> 
              Baseline], "CacheGraphics" -> False], 
            Spacer[0]], TraditionalForm], {0.004, 0}}, {57.70000000000002, 
          FormBox[
           InterpretationBox[
            StyleBox[
             
             GraphicsBox[{}, ImageSize -> {0, 0}, BaselinePosition -> 
              Baseline], "CacheGraphics" -> False], 
            Spacer[0]], TraditionalForm], {0.004, 0}}, {58.70000000000002, 
          FormBox[
           InterpretationBox[
            StyleBox[
             
             GraphicsBox[{}, ImageSize -> {0, 0}, BaselinePosition -> 
              Baseline], "CacheGraphics" -> False], 
            Spacer[0]], TraditionalForm], {0.004, 0}}, {59.30000000000002, 
          FormBox[
           InterpretationBox[
            StyleBox[
             
             GraphicsBox[{}, ImageSize -> {0, 0}, BaselinePosition -> 
              Baseline], "CacheGraphics" -> False], 
            Spacer[0]], TraditionalForm], {0.008, 0}}, {59.90000000000002, 
          FormBox[
           InterpretationBox[
            StyleBox[
             
             GraphicsBox[{}, ImageSize -> {0, 0}, BaselinePosition -> 
              Baseline], "CacheGraphics" -> False], 
            Spacer[0]], TraditionalForm], {0.004, 0}}, {60.90000000000002, 
          FormBox[
           InterpretationBox[
            StyleBox[
             
             GraphicsBox[{}, ImageSize -> {0, 0}, BaselinePosition -> 
              Baseline], "CacheGraphics" -> False], 
            Spacer[0]], TraditionalForm], {0.004, 0}}, {61.90000000000002, 
          FormBox[
           InterpretationBox[
            StyleBox[
             
             GraphicsBox[{}, ImageSize -> {0, 0}, BaselinePosition -> 
              Baseline], "CacheGraphics" -> False], 
            Spacer[0]], TraditionalForm], {0.004, 0}}, {62.90000000000002, 
          FormBox[
           InterpretationBox[
            StyleBox[
             
             GraphicsBox[{}, ImageSize -> {0, 0}, BaselinePosition -> 
              Baseline], "CacheGraphics" -> False], 
            Spacer[0]], TraditionalForm], {0.004, 0}}, {63.50000000000002, 
          FormBox[
           InterpretationBox[
            StyleBox[
             
             GraphicsBox[{}, ImageSize -> {0, 0}, BaselinePosition -> 
              Baseline], "CacheGraphics" -> False], 
            Spacer[0]], TraditionalForm], {0.008, 0}}, {64.10000000000002, 
          FormBox[
           InterpretationBox[
            StyleBox[
             
             GraphicsBox[{}, ImageSize -> {0, 0}, BaselinePosition -> 
              Baseline], "CacheGraphics" -> False], 
            Spacer[0]], TraditionalForm], {0.004, 0}}, {65.10000000000002, 
          FormBox[
           InterpretationBox[
            StyleBox[
             
             GraphicsBox[{}, ImageSize -> {0, 0}, BaselinePosition -> 
              Baseline], "CacheGraphics" -> False], 
            Spacer[0]], TraditionalForm], {0.004, 0}}, {66.10000000000002, 
          FormBox[
           InterpretationBox[
            StyleBox[
             
             GraphicsBox[{}, ImageSize -> {0, 0}, BaselinePosition -> 
              Baseline], "CacheGraphics" -> False], 
            Spacer[0]], TraditionalForm], {0.004, 0}}, {67.10000000000002, 
          FormBox[
           InterpretationBox[
            StyleBox[
             
             GraphicsBox[{}, ImageSize -> {0, 0}, BaselinePosition -> 
              Baseline], "CacheGraphics" -> False], 
            Spacer[0]], TraditionalForm], {0.004, 0}}, {67.70000000000002, 
          FormBox[
           InterpretationBox[
            StyleBox[
             
             GraphicsBox[{}, ImageSize -> {0, 0}, BaselinePosition -> 
              Baseline], "CacheGraphics" -> False], 
            Spacer[0]], TraditionalForm], {0.008, 0}}, {68.30000000000003, 
          FormBox[
           InterpretationBox[
            StyleBox[
             
             GraphicsBox[{}, ImageSize -> {0, 0}, BaselinePosition -> 
              Baseline], "CacheGraphics" -> False], 
            Spacer[0]], TraditionalForm], {0.004, 0}}, {69.30000000000003, 
          FormBox[
           InterpretationBox[
            StyleBox[
             
             GraphicsBox[{}, ImageSize -> {0, 0}, BaselinePosition -> 
              Baseline], "CacheGraphics" -> False], 
            Spacer[0]], TraditionalForm], {0.004, 0}}, {70.30000000000003, 
          FormBox[
           InterpretationBox[
            StyleBox[
             
             GraphicsBox[{}, ImageSize -> {0, 0}, BaselinePosition -> 
              Baseline], "CacheGraphics" -> False], 
            Spacer[0]], TraditionalForm], {0.004, 0}}, {71.30000000000003, 
          FormBox[
           InterpretationBox[
            StyleBox[
             
             GraphicsBox[{}, ImageSize -> {0, 0}, BaselinePosition -> 
              Baseline], "CacheGraphics" -> False], 
            Spacer[0]], TraditionalForm], {0.004, 0}}, {71.90000000000003, 
          FormBox[
           InterpretationBox[
            StyleBox[
             
             GraphicsBox[{}, ImageSize -> {0, 0}, BaselinePosition -> 
              Baseline], "CacheGraphics" -> False], 
            Spacer[0]], TraditionalForm], {0.008, 0}}, {72.50000000000003, 
          FormBox[
           InterpretationBox[
            StyleBox[
             
             GraphicsBox[{}, ImageSize -> {0, 0}, BaselinePosition -> 
              Baseline], "CacheGraphics" -> False], 
            Spacer[0]], TraditionalForm], {0.004, 0}}, {73.50000000000003, 
          FormBox[
           InterpretationBox[
            StyleBox[
             
             GraphicsBox[{}, ImageSize -> {0, 0}, BaselinePosition -> 
              Baseline], "CacheGraphics" -> False], 
            Spacer[0]], TraditionalForm], {0.004, 0}}, {74.50000000000003, 
          FormBox[
           InterpretationBox[
            StyleBox[
             
             GraphicsBox[{}, ImageSize -> {0, 0}, BaselinePosition -> 
              Baseline], "CacheGraphics" -> False], 
            Spacer[0]], TraditionalForm], {0.004, 0}}, {75.50000000000003, 
          FormBox[
           InterpretationBox[
            StyleBox[
             
             GraphicsBox[{}, ImageSize -> {0, 0}, BaselinePosition -> 
              Baseline], "CacheGraphics" -> False], 
            Spacer[0]], TraditionalForm], {0.004, 0}}, {76.10000000000002, 
          FormBox[
           InterpretationBox[
            StyleBox[
             
             GraphicsBox[{}, ImageSize -> {0, 0}, BaselinePosition -> 
              Baseline], "CacheGraphics" -> False], 
            Spacer[0]], TraditionalForm], {0.008, 0}}, {76.70000000000003, 
          FormBox[
           InterpretationBox[
            StyleBox[
             
             GraphicsBox[{}, ImageSize -> {0, 0}, BaselinePosition -> 
              Baseline], "CacheGraphics" -> False], 
            Spacer[0]], TraditionalForm], {0.004, 0}}, {77.70000000000003, 
          FormBox[
           InterpretationBox[
            StyleBox[
             
             GraphicsBox[{}, ImageSize -> {0, 0}, BaselinePosition -> 
              Baseline], "CacheGraphics" -> False], 
            Spacer[0]], TraditionalForm], {0.004, 0}}, {78.70000000000003, 
          FormBox[
           InterpretationBox[
            StyleBox[
             
             GraphicsBox[{}, ImageSize -> {0, 0}, BaselinePosition -> 
              Baseline], "CacheGraphics" -> False], 
            Spacer[0]], TraditionalForm], {0.004, 0}}, {79.70000000000003, 
          FormBox[
           InterpretationBox[
            StyleBox[
             
             GraphicsBox[{}, ImageSize -> {0, 0}, BaselinePosition -> 
              Baseline], "CacheGraphics" -> False], 
            Spacer[0]], TraditionalForm], {0.004, 0}}, {80.30000000000004, 
          FormBox[
           InterpretationBox[
            StyleBox[
             GraphicsBox[{}, ImageSize -> {0, 0}, BaselinePosition -> 
              Baseline], "CacheGraphics" -> False], 
            Spacer[0]], TraditionalForm], {0.008, 0}}, {80.90000000000003, 
          FormBox[
           InterpretationBox[
            StyleBox[
             
             GraphicsBox[{}, ImageSize -> {0, 0}, BaselinePosition -> 
              Baseline], "CacheGraphics" -> False], 
            Spacer[0]], TraditionalForm], {0.004, 0}}, {81.90000000000003, 
          FormBox[
           InterpretationBox[
            StyleBox[
             
             GraphicsBox[{}, ImageSize -> {0, 0}, BaselinePosition -> 
              Baseline], "CacheGraphics" -> False], 
            Spacer[0]], TraditionalForm], {0.004, 0}}, {82.90000000000003, 
          FormBox[
           InterpretationBox[
            StyleBox[
             
             GraphicsBox[{}, ImageSize -> {0, 0}, BaselinePosition -> 
              Baseline], "CacheGraphics" -> False], 
            Spacer[0]], TraditionalForm], {0.004, 0}}, {83.90000000000003, 
          FormBox[
           InterpretationBox[
            StyleBox[
             
             GraphicsBox[{}, ImageSize -> {0, 0}, BaselinePosition -> 
              Baseline], "CacheGraphics" -> False], 
            Spacer[0]], TraditionalForm], {0.004, 0}}, {84.50000000000003, 
          FormBox[
           InterpretationBox[
            StyleBox[
             
             GraphicsBox[{}, ImageSize -> {0, 0}, BaselinePosition -> 
              Baseline], "CacheGraphics" -> False], 
            Spacer[0]], TraditionalForm], {0.008, 0}}, {85.10000000000004, 
          FormBox[
           InterpretationBox[
            StyleBox[
             
             GraphicsBox[{}, ImageSize -> {0, 0}, BaselinePosition -> 
              Baseline], "CacheGraphics" -> False], 
            Spacer[0]], TraditionalForm], {0.004, 0}}, {86.10000000000004, 
          FormBox[
           InterpretationBox[
            StyleBox[
             
             GraphicsBox[{}, ImageSize -> {0, 0}, BaselinePosition -> 
              Baseline], "CacheGraphics" -> False], 
            Spacer[0]], TraditionalForm], {0.004, 0}}, {87.10000000000004, 
          FormBox[
           InterpretationBox[
            StyleBox[
             
             GraphicsBox[{}, ImageSize -> {0, 0}, BaselinePosition -> 
              Baseline], "CacheGraphics" -> False], 
            Spacer[0]], TraditionalForm], {0.004, 0}}, {88.10000000000004, 
          FormBox[
           InterpretationBox[
            StyleBox[
             
             GraphicsBox[{}, ImageSize -> {0, 0}, BaselinePosition -> 
              Baseline], "CacheGraphics" -> False], 
            Spacer[0]], TraditionalForm], {0.004, 0}}, {88.70000000000005, 
          FormBox[
           InterpretationBox[
            StyleBox[
             
             GraphicsBox[{}, ImageSize -> {0, 0}, BaselinePosition -> 
              Baseline], "CacheGraphics" -> False], 
            Spacer[0]], TraditionalForm], {0.008, 0}}, {89.30000000000004, 
          FormBox[
           InterpretationBox[
            StyleBox[
             
             GraphicsBox[{}, ImageSize -> {0, 0}, BaselinePosition -> 
              Baseline], "CacheGraphics" -> False], 
            Spacer[0]], TraditionalForm], {0.004, 0}}, {90.30000000000004, 
          FormBox[
           InterpretationBox[
            StyleBox[
             
             GraphicsBox[{}, ImageSize -> {0, 0}, BaselinePosition -> 
              Baseline], "CacheGraphics" -> False], 
            Spacer[0]], TraditionalForm], {0.004, 0}}, {91.30000000000004, 
          FormBox[
           InterpretationBox[
            StyleBox[
             
             GraphicsBox[{}, ImageSize -> {0, 0}, BaselinePosition -> 
              Baseline], "CacheGraphics" -> False], 
            Spacer[0]], TraditionalForm], {0.004, 0}}, {92.30000000000004, 
          FormBox[
           InterpretationBox[
            StyleBox[
             
             GraphicsBox[{}, ImageSize -> {0, 0}, BaselinePosition -> 
              Baseline], "CacheGraphics" -> False], 
            Spacer[0]], TraditionalForm], {0.004, 0}}, {92.90000000000003, 
          FormBox[
           InterpretationBox[
            StyleBox[
             
             GraphicsBox[{}, ImageSize -> {0, 0}, BaselinePosition -> 
              Baseline], "CacheGraphics" -> False], 
            Spacer[0]], TraditionalForm], {0.008, 0}}, {93.50000000000004, 
          FormBox[
           InterpretationBox[
            StyleBox[
             
             GraphicsBox[{}, ImageSize -> {0, 0}, BaselinePosition -> 
              Baseline], "CacheGraphics" -> False], 
            Spacer[0]], TraditionalForm], {0.004, 0}}, {94.50000000000004, 
          FormBox[
           InterpretationBox[
            StyleBox[
             
             GraphicsBox[{}, ImageSize -> {0, 0}, BaselinePosition -> 
              Baseline], "CacheGraphics" -> False], 
            Spacer[0]], TraditionalForm], {0.004, 0}}, {95.50000000000004, 
          FormBox[
           InterpretationBox[
            StyleBox[
             
             GraphicsBox[{}, ImageSize -> {0, 0}, BaselinePosition -> 
              Baseline], "CacheGraphics" -> False], 
            Spacer[0]], TraditionalForm], {0.004, 0}}, {96.50000000000004, 
          FormBox[
           InterpretationBox[
            StyleBox[
             
             GraphicsBox[{}, ImageSize -> {0, 0}, BaselinePosition -> 
              Baseline], "CacheGraphics" -> False], 
            Spacer[0]], TraditionalForm], {0.004, 0}}, {97.10000000000005, 
          FormBox[
           InterpretationBox[
            StyleBox[
             
             GraphicsBox[{}, ImageSize -> {0, 0}, BaselinePosition -> 
              Baseline], "CacheGraphics" -> False], 
            Spacer[0]], TraditionalForm], {0.008, 0}}, {97.70000000000005, 
          FormBox[
           InterpretationBox[
            StyleBox[
             
             GraphicsBox[{}, ImageSize -> {0, 0}, BaselinePosition -> 
              Baseline], "CacheGraphics" -> False], 
            Spacer[0]], TraditionalForm], {0.004, 0}}, {98.70000000000005, 
          FormBox[
           InterpretationBox[
            StyleBox[
             
             GraphicsBox[{}, ImageSize -> {0, 0}, BaselinePosition -> 
              Baseline], "CacheGraphics" -> False], 
            Spacer[0]], TraditionalForm], {0.004, 0}}, {99.70000000000005, 
          FormBox[
           InterpretationBox[
            StyleBox[
             
             GraphicsBox[{}, ImageSize -> {0, 0}, BaselinePosition -> 
              Baseline], "CacheGraphics" -> False], 
            Spacer[0]], TraditionalForm], {0.004, 0}}, {100.70000000000005`, 
          FormBox[
           InterpretationBox[
            StyleBox[
             
             GraphicsBox[{}, ImageSize -> {0, 0}, BaselinePosition -> 
              Baseline], "CacheGraphics" -> False], 
            Spacer[0]], TraditionalForm], {0.004, 0}}, {101.30000000000004`, 
          FormBox[
           InterpretationBox[
            StyleBox[
             
             GraphicsBox[{}, ImageSize -> {0, 0}, BaselinePosition -> 
              Baseline], "CacheGraphics" -> False], 
            Spacer[0]], TraditionalForm], {0.008, 0}}, {101.90000000000005`, 
          FormBox[
           InterpretationBox[
            StyleBox[
             
             GraphicsBox[{}, ImageSize -> {0, 0}, BaselinePosition -> 
              Baseline], "CacheGraphics" -> False], 
            Spacer[0]], TraditionalForm], {0.004, 0}}, {102.90000000000005`, 
          FormBox[
           InterpretationBox[
            StyleBox[
             
             GraphicsBox[{}, ImageSize -> {0, 0}, BaselinePosition -> 
              Baseline], "CacheGraphics" -> False], 
            Spacer[0]], TraditionalForm], {0.004, 0}}, {103.90000000000005`, 
          FormBox[
           InterpretationBox[
            StyleBox[
             
             GraphicsBox[{}, ImageSize -> {0, 0}, BaselinePosition -> 
              Baseline], "CacheGraphics" -> False], 
            Spacer[0]], TraditionalForm], {0.004, 0}}, {104.90000000000005`, 
          FormBox[
           InterpretationBox[
            StyleBox[
             
             GraphicsBox[{}, ImageSize -> {0, 0}, BaselinePosition -> 
              Baseline], "CacheGraphics" -> False], 
            Spacer[0]], TraditionalForm], {0.004, 0}}, {105.50000000000006`, 
          FormBox[
           InterpretationBox[
            StyleBox[
             
             GraphicsBox[{}, ImageSize -> {0, 0}, BaselinePosition -> 
              Baseline], "CacheGraphics" -> False], 
            Spacer[0]], TraditionalForm], {0.008, 0}}, {106.10000000000005`, 
          FormBox[
           InterpretationBox[
            StyleBox[
             
             GraphicsBox[{}, ImageSize -> {0, 0}, BaselinePosition -> 
              Baseline], "CacheGraphics" -> False], 
            Spacer[0]], TraditionalForm], {0.004, 0}}, {107.10000000000005`, 
          FormBox[
           InterpretationBox[
            StyleBox[
             
             GraphicsBox[{}, ImageSize -> {0, 0}, BaselinePosition -> 
              Baseline], "CacheGraphics" -> False], 
            Spacer[0]], TraditionalForm], {0.004, 0}}, {108.10000000000005`, 
          FormBox[
           InterpretationBox[
            StyleBox[
             
             GraphicsBox[{}, ImageSize -> {0, 0}, BaselinePosition -> 
              Baseline], "CacheGraphics" -> False], 
            Spacer[0]], TraditionalForm], {0.004, 0}}, {109.10000000000005`, 
          FormBox[
           InterpretationBox[
            StyleBox[
             
             GraphicsBox[{}, ImageSize -> {0, 0}, BaselinePosition -> 
              Baseline], "CacheGraphics" -> False], 
            Spacer[0]], TraditionalForm], {0.004, 0}}}}}, 
     GridLines -> {None, None}, GridLinesStyle -> Directive[
       GrayLevel[0.5, 0.4]], PlotRange -> {{All, All}, {All, All}}, 
     PlotRangePadding -> {{
        Scaled[0.02], 
        Scaled[0.02]}, {
        Scaled[0.02], 
        Scaled[0.05]}}, Ticks -> {None, Automatic}}],FormBox[
    FormBox[
     TemplateBox[{
      "\"obs\"", "\"\\!\\(\\*SubscriptBox[\\(IM\\), \\(R \[Rule] U\\)]\\)\"", 
       "\"\\!\\(\\*SubscriptBox[\\(IM\\), \\(U \[Rule] R\\)]\\)\"", 
       "\"div\""}, "SwatchLegend", DisplayFunction -> (FormBox[
        StyleBox[
         StyleBox[
          PaneBox[
           TagBox[
            GridBox[{{
               TagBox[
                GridBox[{{
                   GraphicsBox[{
                    Directive[
                    PointSize[0.5], 
                    AbsoluteThickness[1.6], 
                    EdgeForm[
                    Directive[
                    Opacity[0.]]], 
                    RGBColor[0.982864, 0.7431472, 0.3262672]], 
                    RectangleBox[{0, 0}, {10, 10}, "RoundingRadius" -> 0]}, 
                    AspectRatio -> Full, ImageSize -> {10, 10}, 
                    PlotRangePadding -> None, ImagePadding -> Automatic, 
                    BaselinePosition -> (Scaled[0.1] -> Baseline)], #}, {
                   GraphicsBox[{
                    Directive[
                    PointSize[0.5], 
                    AbsoluteThickness[1.6], 
                    EdgeForm[
                    Directive[
                    Opacity[0.]]], 
                    RGBColor[0.928, 0.5210666666666667, 0.2]], 
                    RectangleBox[{0, 0}, {10, 10}, "RoundingRadius" -> 0]}, 
                    AspectRatio -> Full, ImageSize -> {10, 10}, 
                    PlotRangePadding -> None, ImagePadding -> Automatic, 
                    BaselinePosition -> (Scaled[0.1] -> Baseline)], #2}, {
                   GraphicsBox[{
                    Directive[
                    PointSize[0.5], 
                    AbsoluteThickness[1.6], 
                    EdgeForm[
                    Directive[
                    Opacity[0.]]], 
                    RGBColor[0.7116405333333333, 0.4816, 0.5483194666666666]], 
                    RectangleBox[{0, 0}, {10, 10}, "RoundingRadius" -> 0]}, 
                    AspectRatio -> Full, ImageSize -> {10, 10}, 
                    PlotRangePadding -> None, ImagePadding -> Automatic, 
                    BaselinePosition -> (Scaled[0.1] -> Baseline)], #3}, {
                   GraphicsBox[{
                    Directive[
                    PointSize[0.5], 
                    AbsoluteThickness[1.6], 
                    EdgeForm[
                    Directive[
                    Opacity[0.]]], 
                    RGBColor[0.4992, 0.5552, 0.8309304]], 
                    RectangleBox[{0, 0}, {10, 10}, "RoundingRadius" -> 0]}, 
                    AspectRatio -> Full, ImageSize -> {10, 10}, 
                    PlotRangePadding -> None, ImagePadding -> Automatic, 
                    BaselinePosition -> (Scaled[0.1] -> Baseline)], #4}}, 
                 GridBoxAlignment -> {
                  "Columns" -> {Center, Left}, "Rows" -> {{Baseline}}}, 
                 AutoDelete -> False, 
                 GridBoxDividers -> {
                  "Columns" -> {{False}}, "Rows" -> {{False}}}, 
                 GridBoxItemSize -> {"Columns" -> {{All}}, "Rows" -> {{All}}},
                  GridBoxSpacings -> {
                  "Columns" -> {{0.5}}, "Rows" -> {{0.5}}}], "Grid"]}}, 
             GridBoxAlignment -> {"Columns" -> {{Left}}, "Rows" -> {{Top}}}, 
             AutoDelete -> False, 
             GridBoxItemSize -> {
              "Columns" -> {{Automatic}}, "Rows" -> {{Automatic}}}, 
             GridBoxSpacings -> {"Columns" -> {{1}}, "Rows" -> {{0}}}], 
            "Grid"], Alignment -> Left, AppearanceElements -> None, 
           ImageMargins -> {{5, 5}, {5, 5}}, ImageSizeAction -> 
           "ResizeToFit"], LineIndent -> 0, StripOnInput -> False], {
          Directive[], 
          Directive[], FontFamily -> "Arial"}, Background -> Automatic, 
         StripOnInput -> False], TraditionalForm]& ), 
      InterpretationFunction :> (RowBox[{"SwatchLegend", "[", 
         RowBox[{
           RowBox[{"{", 
             RowBox[{
               RowBox[{"{", 
                 RowBox[{
                   RowBox[{"Directive", "[", 
                    RowBox[{
                    RowBox[{"EdgeForm", "[", 
                    RowBox[{"Directive", "[", 
                    RowBox[{"Opacity", "[", "0.`", "]"}], "]"}], "]"}], ",", 
                    InterpretationBox[
                    ButtonBox[
                    TooltipBox[
                    GraphicsBox[{{
                    GrayLevel[0], 
                    RectangleBox[{0, 0}]}, {
                    GrayLevel[0], 
                    RectangleBox[{1, -1}]}, {
                    GrayLevel[1], 
                    RectangleBox[{0, -1}, {2, 1}]}}, AspectRatio -> 1, Frame -> 
                    True, FrameStyle -> GrayLevel[0.6666666666666666], 
                    FrameTicks -> None, PlotRangePadding -> None, ImageSize -> 
                    Dynamic[{
                    Automatic, 1.35 CurrentValue["FontCapHeight"]/
                    AbsoluteCurrentValue[Magnification]}]], "GrayLevel[1]"], 
                    Appearance -> None, BaseStyle -> {}, BaselinePosition -> 
                    Baseline, DefaultBaseStyle -> {}, ButtonFunction :> 
                    With[{Typeset`box$ = EvaluationBox[]}, 
                    If[
                    Not[
                    AbsoluteCurrentValue["Deployed"]], 
                    SelectionMove[Typeset`box$, All, Expression]; 
                    FrontEnd`Private`$ColorSelectorInitialAlpha = 1; 
                    FrontEnd`Private`$ColorSelectorInitialColor = 
                    GrayLevel[1]; 
                    FrontEnd`Private`$ColorSelectorUseMakeBoxes = True; 
                    MathLink`CallFrontEnd[
                    FrontEnd`AttachCell[Typeset`box$, 
                    FrontEndResource["GrayLevelColorValueSelector"], {
                    0, {Left, Bottom}}, {Left, Top}, 
                    "ClosingActions" -> {
                    "SelectionDeparture", "ParentChanged", 
                    "EvaluatorQuit"}]]]], BaseStyle -> Inherited, Evaluator -> 
                    Automatic, Method -> "Preemptive"], 
                    GrayLevel[1], Editable -> False, Selectable -> False]}], 
                    "]"}], ",", 
                   RowBox[{"Directive", "[", 
                    RowBox[{
                    RowBox[{"EdgeForm", "[", 
                    RowBox[{"Directive", "[", 
                    RowBox[{"Opacity", "[", "0.`", "]"}], "]"}], "]"}], ",", 
                    InterpretationBox[
                    ButtonBox[
                    TooltipBox[
                    GraphicsBox[{{
                    GrayLevel[0], 
                    RectangleBox[{0, 0}]}, {
                    GrayLevel[0], 
                    RectangleBox[{1, -1}]}, {
                    GrayLevel[1], 
                    RectangleBox[{0, -1}, {2, 1}]}}, AspectRatio -> 1, Frame -> 
                    True, FrameStyle -> GrayLevel[0.6666666666666666], 
                    FrameTicks -> None, PlotRangePadding -> None, ImageSize -> 
                    Dynamic[{
                    Automatic, 1.35 CurrentValue["FontCapHeight"]/
                    AbsoluteCurrentValue[Magnification]}]], "GrayLevel[1]"], 
                    Appearance -> None, BaseStyle -> {}, BaselinePosition -> 
                    Baseline, DefaultBaseStyle -> {}, ButtonFunction :> 
                    With[{Typeset`box$ = EvaluationBox[]}, 
                    If[
                    Not[
                    AbsoluteCurrentValue["Deployed"]], 
                    SelectionMove[Typeset`box$, All, Expression]; 
                    FrontEnd`Private`$ColorSelectorInitialAlpha = 1; 
                    FrontEnd`Private`$ColorSelectorInitialColor = 
                    GrayLevel[1]; 
                    FrontEnd`Private`$ColorSelectorUseMakeBoxes = True; 
                    MathLink`CallFrontEnd[
                    FrontEnd`AttachCell[Typeset`box$, 
                    FrontEndResource["GrayLevelColorValueSelector"], {
                    0, {Left, Bottom}}, {Left, Top}, 
                    "ClosingActions" -> {
                    "SelectionDeparture", "ParentChanged", 
                    "EvaluatorQuit"}]]]], BaseStyle -> Inherited, Evaluator -> 
                    Automatic, Method -> "Preemptive"], 
                    GrayLevel[1], Editable -> False, Selectable -> False]}], 
                    "]"}], ",", 
                   RowBox[{"Directive", "[", 
                    RowBox[{
                    RowBox[{"EdgeForm", "[", 
                    RowBox[{"Directive", "[", 
                    RowBox[{"Opacity", "[", "0.`", "]"}], "]"}], "]"}], ",", 
                    InterpretationBox[
                    ButtonBox[
                    TooltipBox[
                    GraphicsBox[{{
                    GrayLevel[0], 
                    RectangleBox[{0, 0}]}, {
                    GrayLevel[0], 
                    RectangleBox[{1, -1}]}, {
                    GrayLevel[1], 
                    RectangleBox[{0, -1}, {2, 1}]}}, AspectRatio -> 1, Frame -> 
                    True, FrameStyle -> GrayLevel[0.6666666666666666], 
                    FrameTicks -> None, PlotRangePadding -> None, ImageSize -> 
                    Dynamic[{
                    Automatic, 1.35 CurrentValue["FontCapHeight"]/
                    AbsoluteCurrentValue[Magnification]}]], "GrayLevel[1]"], 
                    Appearance -> None, BaseStyle -> {}, BaselinePosition -> 
                    Baseline, DefaultBaseStyle -> {}, ButtonFunction :> 
                    With[{Typeset`box$ = EvaluationBox[]}, 
                    If[
                    Not[
                    AbsoluteCurrentValue["Deployed"]], 
                    SelectionMove[Typeset`box$, All, Expression]; 
                    FrontEnd`Private`$ColorSelectorInitialAlpha = 1; 
                    FrontEnd`Private`$ColorSelectorInitialColor = 
                    GrayLevel[1]; 
                    FrontEnd`Private`$ColorSelectorUseMakeBoxes = True; 
                    MathLink`CallFrontEnd[
                    FrontEnd`AttachCell[Typeset`box$, 
                    FrontEndResource["GrayLevelColorValueSelector"], {
                    0, {Left, Bottom}}, {Left, Top}, 
                    "ClosingActions" -> {
                    "SelectionDeparture", "ParentChanged", 
                    "EvaluatorQuit"}]]]], BaseStyle -> Inherited, Evaluator -> 
                    Automatic, Method -> "Preemptive"], 
                    GrayLevel[1], Editable -> False, Selectable -> False]}], 
                    "]"}], ",", 
                   RowBox[{"Directive", "[", 
                    RowBox[{
                    RowBox[{"EdgeForm", "[", 
                    RowBox[{"Directive", "[", 
                    RowBox[{"Opacity", "[", "0.`", "]"}], "]"}], "]"}], ",", 
                    InterpretationBox[
                    ButtonBox[
                    TooltipBox[
                    GraphicsBox[{{
                    GrayLevel[0], 
                    RectangleBox[{0, 0}]}, {
                    GrayLevel[0], 
                    RectangleBox[{1, -1}]}, {
                    GrayLevel[1], 
                    RectangleBox[{0, -1}, {2, 1}]}}, AspectRatio -> 1, Frame -> 
                    True, FrameStyle -> GrayLevel[0.6666666666666666], 
                    FrameTicks -> None, PlotRangePadding -> None, ImageSize -> 
                    Dynamic[{
                    Automatic, 1.35 CurrentValue["FontCapHeight"]/
                    AbsoluteCurrentValue[Magnification]}]], "GrayLevel[1]"], 
                    Appearance -> None, BaseStyle -> {}, BaselinePosition -> 
                    Baseline, DefaultBaseStyle -> {}, ButtonFunction :> 
                    With[{Typeset`box$ = EvaluationBox[]}, 
                    If[
                    Not[
                    AbsoluteCurrentValue["Deployed"]], 
                    SelectionMove[Typeset`box$, All, Expression]; 
                    FrontEnd`Private`$ColorSelectorInitialAlpha = 1; 
                    FrontEnd`Private`$ColorSelectorInitialColor = 
                    GrayLevel[1]; 
                    FrontEnd`Private`$ColorSelectorUseMakeBoxes = True; 
                    MathLink`CallFrontEnd[
                    FrontEnd`AttachCell[Typeset`box$, 
                    FrontEndResource["GrayLevelColorValueSelector"], {
                    0, {Left, Bottom}}, {Left, Top}, 
                    "ClosingActions" -> {
                    "SelectionDeparture", "ParentChanged", 
                    "EvaluatorQuit"}]]]], BaseStyle -> Inherited, Evaluator -> 
                    Automatic, Method -> "Preemptive"], 
                    GrayLevel[1], Editable -> False, Selectable -> False]}], 
                    "]"}], ",", 
                   RowBox[{"Directive", "[", 
                    RowBox[{
                    RowBox[{"EdgeForm", "[", 
                    RowBox[{"Directive", "[", 
                    RowBox[{"Opacity", "[", "0.`", "]"}], "]"}], "]"}], ",", 
                    InterpretationBox[
                    ButtonBox[
                    TooltipBox[
                    GraphicsBox[{{
                    GrayLevel[0], 
                    RectangleBox[{0, 0}]}, {
                    GrayLevel[0], 
                    RectangleBox[{1, -1}]}, {
                    GrayLevel[1], 
                    RectangleBox[{0, -1}, {2, 1}]}}, AspectRatio -> 1, Frame -> 
                    True, FrameStyle -> GrayLevel[0.6666666666666666], 
                    FrameTicks -> None, PlotRangePadding -> None, ImageSize -> 
                    Dynamic[{
                    Automatic, 1.35 CurrentValue["FontCapHeight"]/
                    AbsoluteCurrentValue[Magnification]}]], "GrayLevel[1]"], 
                    Appearance -> None, BaseStyle -> {}, BaselinePosition -> 
                    Baseline, DefaultBaseStyle -> {}, ButtonFunction :> 
                    With[{Typeset`box$ = EvaluationBox[]}, 
                    If[
                    Not[
                    AbsoluteCurrentValue["Deployed"]], 
                    SelectionMove[Typeset`box$, All, Expression]; 
                    FrontEnd`Private`$ColorSelectorInitialAlpha = 1; 
                    FrontEnd`Private`$ColorSelectorInitialColor = 
                    GrayLevel[1]; 
                    FrontEnd`Private`$ColorSelectorUseMakeBoxes = True; 
                    MathLink`CallFrontEnd[
                    FrontEnd`AttachCell[Typeset`box$, 
                    FrontEndResource["GrayLevelColorValueSelector"], {
                    0, {Left, Bottom}}, {Left, Top}, 
                    "ClosingActions" -> {
                    "SelectionDeparture", "ParentChanged", 
                    "EvaluatorQuit"}]]]], BaseStyle -> Inherited, Evaluator -> 
                    Automatic, Method -> "Preemptive"], 
                    GrayLevel[1], Editable -> False, Selectable -> False]}], 
                    "]"}], ",", 
                   RowBox[{"Directive", "[", 
                    RowBox[{
                    RowBox[{"EdgeForm", "[", 
                    RowBox[{"Directive", "[", 
                    RowBox[{"Opacity", "[", "0.`", "]"}], "]"}], "]"}], ",", 
                    InterpretationBox[
                    ButtonBox[
                    TooltipBox[
                    GraphicsBox[{{
                    GrayLevel[0], 
                    RectangleBox[{0, 0}]}, {
                    GrayLevel[0], 
                    RectangleBox[{1, -1}]}, {
                    GrayLevel[1], 
                    RectangleBox[{0, -1}, {2, 1}]}}, AspectRatio -> 1, Frame -> 
                    True, FrameStyle -> GrayLevel[0.6666666666666666], 
                    FrameTicks -> None, PlotRangePadding -> None, ImageSize -> 
                    Dynamic[{
                    Automatic, 1.35 CurrentValue["FontCapHeight"]/
                    AbsoluteCurrentValue[Magnification]}]], "GrayLevel[1]"], 
                    Appearance -> None, BaseStyle -> {}, BaselinePosition -> 
                    Baseline, DefaultBaseStyle -> {}, ButtonFunction :> 
                    With[{Typeset`box$ = EvaluationBox[]}, 
                    If[
                    Not[
                    AbsoluteCurrentValue["Deployed"]], 
                    SelectionMove[Typeset`box$, All, Expression]; 
                    FrontEnd`Private`$ColorSelectorInitialAlpha = 1; 
                    FrontEnd`Private`$ColorSelectorInitialColor = 
                    GrayLevel[1]; 
                    FrontEnd`Private`$ColorSelectorUseMakeBoxes = True; 
                    MathLink`CallFrontEnd[
                    FrontEnd`AttachCell[Typeset`box$, 
                    FrontEndResource["GrayLevelColorValueSelector"], {
                    0, {Left, Bottom}}, {Left, Top}, 
                    "ClosingActions" -> {
                    "SelectionDeparture", "ParentChanged", 
                    "EvaluatorQuit"}]]]], BaseStyle -> Inherited, Evaluator -> 
                    Automatic, Method -> "Preemptive"], 
                    GrayLevel[1], Editable -> False, Selectable -> False]}], 
                    "]"}], ",", 
                   RowBox[{"Directive", "[", 
                    RowBox[{
                    RowBox[{"EdgeForm", "[", 
                    RowBox[{"Directive", "[", 
                    RowBox[{"Opacity", "[", "0.`", "]"}], "]"}], "]"}], ",", 
                    InterpretationBox[
                    ButtonBox[
                    TooltipBox[
                    GraphicsBox[{{
                    GrayLevel[0], 
                    RectangleBox[{0, 0}]}, {
                    GrayLevel[0], 
                    RectangleBox[{1, -1}]}, {
                    GrayLevel[1], 
                    RectangleBox[{0, -1}, {2, 1}]}}, AspectRatio -> 1, Frame -> 
                    True, FrameStyle -> GrayLevel[0.6666666666666666], 
                    FrameTicks -> None, PlotRangePadding -> None, ImageSize -> 
                    Dynamic[{Automatic, 1.35 CurrentValue["FontCapHeight"]/
                    AbsoluteCurrentValue[Magnification]}]], "GrayLevel[1]"], 
                    Appearance -> None, BaseStyle -> {}, BaselinePosition -> 
                    Baseline, DefaultBaseStyle -> {}, ButtonFunction :> 
                    With[{Typeset`box$ = EvaluationBox[]}, 
                    If[
                    Not[
                    AbsoluteCurrentValue["Deployed"]], 
                    SelectionMove[Typeset`box$, All, Expression]; 
                    FrontEnd`Private`$ColorSelectorInitialAlpha = 1; 
                    FrontEnd`Private`$ColorSelectorInitialColor = 
                    GrayLevel[1]; 
                    FrontEnd`Private`$ColorSelectorUseMakeBoxes = True; 
                    MathLink`CallFrontEnd[
                    FrontEnd`AttachCell[Typeset`box$, 
                    FrontEndResource["GrayLevelColorValueSelector"], {
                    0, {Left, Bottom}}, {Left, Top}, 
                    "ClosingActions" -> {
                    "SelectionDeparture", "ParentChanged", 
                    "EvaluatorQuit"}]]]], BaseStyle -> Inherited, Evaluator -> 
                    Automatic, Method -> "Preemptive"], 
                    GrayLevel[1], Editable -> False, Selectable -> False]}], 
                    "]"}], ",", 
                   RowBox[{"Directive", "[", 
                    RowBox[{
                    RowBox[{"EdgeForm", "[", 
                    RowBox[{"Directive", "[", 
                    RowBox[{"Opacity", "[", "0.`", "]"}], "]"}], "]"}], ",", 
                    InterpretationBox[
                    ButtonBox[
                    TooltipBox[
                    GraphicsBox[{{
                    GrayLevel[0], 
                    RectangleBox[{0, 0}]}, {
                    GrayLevel[0], 
                    RectangleBox[{1, -1}]}, {
                    GrayLevel[1], 
                    RectangleBox[{0, -1}, {2, 1}]}}, AspectRatio -> 1, Frame -> 
                    True, FrameStyle -> GrayLevel[0.6666666666666666], 
                    FrameTicks -> None, PlotRangePadding -> None, ImageSize -> 
                    Dynamic[{
                    Automatic, 1.35 CurrentValue["FontCapHeight"]/
                    AbsoluteCurrentValue[Magnification]}]], "GrayLevel[1]"], 
                    Appearance -> None, BaseStyle -> {}, BaselinePosition -> 
                    Baseline, DefaultBaseStyle -> {}, ButtonFunction :> 
                    With[{Typeset`box$ = EvaluationBox[]}, 
                    If[
                    Not[
                    AbsoluteCurrentValue["Deployed"]], 
                    SelectionMove[Typeset`box$, All, Expression]; 
                    FrontEnd`Private`$ColorSelectorInitialAlpha = 1; 
                    FrontEnd`Private`$ColorSelectorInitialColor = 
                    GrayLevel[1]; 
                    FrontEnd`Private`$ColorSelectorUseMakeBoxes = True; 
                    MathLink`CallFrontEnd[
                    FrontEnd`AttachCell[Typeset`box$, 
                    FrontEndResource["GrayLevelColorValueSelector"], {
                    0, {Left, Bottom}}, {Left, Top}, 
                    "ClosingActions" -> {
                    "SelectionDeparture", "ParentChanged", 
                    "EvaluatorQuit"}]]]], BaseStyle -> Inherited, Evaluator -> 
                    Automatic, Method -> "Preemptive"], 
                    GrayLevel[1], Editable -> False, Selectable -> False]}], 
                    "]"}], ",", 
                   RowBox[{"Directive", "[", 
                    RowBox[{
                    RowBox[{"EdgeForm", "[", 
                    RowBox[{"Directive", "[", 
                    RowBox[{"Opacity", "[", "0.`", "]"}], "]"}], "]"}], ",", 
                    InterpretationBox[
                    ButtonBox[
                    TooltipBox[
                    GraphicsBox[{{
                    GrayLevel[0], 
                    RectangleBox[{0, 0}]}, {
                    GrayLevel[0], 
                    RectangleBox[{1, -1}]}, {
                    GrayLevel[1], 
                    RectangleBox[{0, -1}, {2, 1}]}}, AspectRatio -> 1, Frame -> 
                    True, FrameStyle -> GrayLevel[0.6666666666666666], 
                    FrameTicks -> None, PlotRangePadding -> None, ImageSize -> 
                    Dynamic[{
                    Automatic, 1.35 CurrentValue["FontCapHeight"]/
                    AbsoluteCurrentValue[Magnification]}]], "GrayLevel[1]"], 
                    Appearance -> None, BaseStyle -> {}, BaselinePosition -> 
                    Baseline, DefaultBaseStyle -> {}, ButtonFunction :> 
                    With[{Typeset`box$ = EvaluationBox[]}, 
                    If[
                    Not[
                    AbsoluteCurrentValue["Deployed"]], 
                    SelectionMove[Typeset`box$, All, Expression]; 
                    FrontEnd`Private`$ColorSelectorInitialAlpha = 1; 
                    FrontEnd`Private`$ColorSelectorInitialColor = 
                    GrayLevel[1]; 
                    FrontEnd`Private`$ColorSelectorUseMakeBoxes = True; 
                    MathLink`CallFrontEnd[
                    FrontEnd`AttachCell[Typeset`box$, 
                    FrontEndResource["GrayLevelColorValueSelector"], {
                    0, {Left, Bottom}}, {Left, Top}, 
                    "ClosingActions" -> {
                    "SelectionDeparture", "ParentChanged", 
                    "EvaluatorQuit"}]]]], BaseStyle -> Inherited, Evaluator -> 
                    Automatic, Method -> "Preemptive"], 
                    GrayLevel[1], Editable -> False, Selectable -> False]}], 
                    "]"}], ",", 
                   RowBox[{"Directive", "[", 
                    RowBox[{
                    RowBox[{"EdgeForm", "[", 
                    RowBox[{"Directive", "[", 
                    RowBox[{"Opacity", "[", "0.`", "]"}], "]"}], "]"}], ",", 
                    InterpretationBox[
                    ButtonBox[
                    TooltipBox[
                    GraphicsBox[{{
                    GrayLevel[0], 
                    RectangleBox[{0, 0}]}, {
                    GrayLevel[0], 
                    RectangleBox[{1, -1}]}, {
                    GrayLevel[1], 
                    RectangleBox[{0, -1}, {2, 1}]}}, AspectRatio -> 1, Frame -> 
                    True, FrameStyle -> GrayLevel[0.6666666666666666], 
                    FrameTicks -> None, PlotRangePadding -> None, ImageSize -> 
                    Dynamic[{
                    Automatic, 1.35 CurrentValue["FontCapHeight"]/
                    AbsoluteCurrentValue[Magnification]}]], "GrayLevel[1]"], 
                    Appearance -> None, BaseStyle -> {}, BaselinePosition -> 
                    Baseline, DefaultBaseStyle -> {}, ButtonFunction :> 
                    With[{Typeset`box$ = EvaluationBox[]}, 
                    If[
                    Not[
                    AbsoluteCurrentValue["Deployed"]], 
                    SelectionMove[Typeset`box$, All, Expression]; 
                    FrontEnd`Private`$ColorSelectorInitialAlpha = 1; 
                    FrontEnd`Private`$ColorSelectorInitialColor = 
                    GrayLevel[1]; 
                    FrontEnd`Private`$ColorSelectorUseMakeBoxes = True; 
                    MathLink`CallFrontEnd[
                    FrontEnd`AttachCell[Typeset`box$, 
                    FrontEndResource["GrayLevelColorValueSelector"], {
                    0, {Left, Bottom}}, {Left, Top}, 
                    "ClosingActions" -> {
                    "SelectionDeparture", "ParentChanged", 
                    "EvaluatorQuit"}]]]], BaseStyle -> Inherited, Evaluator -> 
                    Automatic, Method -> "Preemptive"], 
                    GrayLevel[1], Editable -> False, Selectable -> False]}], 
                    "]"}], ",", 
                   RowBox[{"Directive", "[", 
                    RowBox[{
                    RowBox[{"EdgeForm", "[", 
                    RowBox[{"Directive", "[", 
                    RowBox[{"Opacity", "[", "0.`", "]"}], "]"}], "]"}], ",", 
                    InterpretationBox[
                    ButtonBox[
                    TooltipBox[
                    GraphicsBox[{{
                    GrayLevel[0], 
                    RectangleBox[{0, 0}]}, {
                    GrayLevel[0], 
                    RectangleBox[{1, -1}]}, {
                    GrayLevel[1], 
                    RectangleBox[{0, -1}, {2, 1}]}}, AspectRatio -> 1, Frame -> 
                    True, FrameStyle -> GrayLevel[0.6666666666666666], 
                    FrameTicks -> None, PlotRangePadding -> None, ImageSize -> 
                    Dynamic[{
                    Automatic, 1.35 CurrentValue["FontCapHeight"]/
                    AbsoluteCurrentValue[Magnification]}]], "GrayLevel[1]"], 
                    Appearance -> None, BaseStyle -> {}, BaselinePosition -> 
                    Baseline, DefaultBaseStyle -> {}, ButtonFunction :> 
                    With[{Typeset`box$ = EvaluationBox[]}, 
                    If[
                    Not[
                    AbsoluteCurrentValue["Deployed"]], 
                    SelectionMove[Typeset`box$, All, Expression]; 
                    FrontEnd`Private`$ColorSelectorInitialAlpha = 1; 
                    FrontEnd`Private`$ColorSelectorInitialColor = 
                    GrayLevel[1]; 
                    FrontEnd`Private`$ColorSelectorUseMakeBoxes = True; 
                    MathLink`CallFrontEnd[
                    FrontEnd`AttachCell[Typeset`box$, 
                    FrontEndResource["GrayLevelColorValueSelector"], {
                    0, {Left, Bottom}}, {Left, Top}, 
                    "ClosingActions" -> {
                    "SelectionDeparture", "ParentChanged", 
                    "EvaluatorQuit"}]]]], BaseStyle -> Inherited, Evaluator -> 
                    Automatic, Method -> "Preemptive"], 
                    GrayLevel[1], Editable -> False, Selectable -> False]}], 
                    "]"}], ",", 
                   RowBox[{"Directive", "[", 
                    RowBox[{
                    RowBox[{"EdgeForm", "[", 
                    RowBox[{"Directive", "[", 
                    RowBox[{"Opacity", "[", "0.`", "]"}], "]"}], "]"}], ",", 
                    InterpretationBox[
                    ButtonBox[
                    TooltipBox[
                    GraphicsBox[{{
                    GrayLevel[0], 
                    RectangleBox[{0, 0}]}, {
                    GrayLevel[0], 
                    RectangleBox[{1, -1}]}, {
                    GrayLevel[1], 
                    RectangleBox[{0, -1}, {2, 1}]}}, AspectRatio -> 1, Frame -> 
                    True, FrameStyle -> GrayLevel[0.6666666666666666], 
                    FrameTicks -> None, PlotRangePadding -> None, ImageSize -> 
                    Dynamic[{
                    Automatic, 1.35 CurrentValue["FontCapHeight"]/
                    AbsoluteCurrentValue[Magnification]}]], "GrayLevel[1]"], 
                    Appearance -> None, BaseStyle -> {}, BaselinePosition -> 
                    Baseline, DefaultBaseStyle -> {}, ButtonFunction :> 
                    With[{Typeset`box$ = EvaluationBox[]}, 
                    If[
                    Not[
                    AbsoluteCurrentValue["Deployed"]], 
                    SelectionMove[Typeset`box$, All, Expression]; 
                    FrontEnd`Private`$ColorSelectorInitialAlpha = 1; 
                    FrontEnd`Private`$ColorSelectorInitialColor = 
                    GrayLevel[1]; 
                    FrontEnd`Private`$ColorSelectorUseMakeBoxes = True; 
                    MathLink`CallFrontEnd[
                    FrontEnd`AttachCell[Typeset`box$, 
                    FrontEndResource["GrayLevelColorValueSelector"], {
                    0, {Left, Bottom}}, {Left, Top}, 
                    "ClosingActions" -> {
                    "SelectionDeparture", "ParentChanged", 
                    "EvaluatorQuit"}]]]], BaseStyle -> Inherited, Evaluator -> 
                    Automatic, Method -> "Preemptive"], 
                    GrayLevel[1], Editable -> False, Selectable -> False]}], 
                    "]"}], ",", 
                   RowBox[{"Directive", "[", 
                    RowBox[{
                    RowBox[{"EdgeForm", "[", 
                    RowBox[{"Directive", "[", 
                    RowBox[{"Opacity", "[", "0.`", "]"}], "]"}], "]"}], ",", 
                    InterpretationBox[
                    ButtonBox[
                    TooltipBox[
                    GraphicsBox[{{
                    GrayLevel[0], 
                    RectangleBox[{0, 0}]}, {
                    GrayLevel[0], 
                    RectangleBox[{1, -1}]}, {
                    GrayLevel[1], 
                    RectangleBox[{0, -1}, {2, 1}]}}, AspectRatio -> 1, Frame -> 
                    True, FrameStyle -> GrayLevel[0.6666666666666666], 
                    FrameTicks -> None, PlotRangePadding -> None, ImageSize -> 
                    Dynamic[{
                    Automatic, 1.35 CurrentValue["FontCapHeight"]/
                    AbsoluteCurrentValue[Magnification]}]], "GrayLevel[1]"], 
                    Appearance -> None, BaseStyle -> {}, BaselinePosition -> 
                    Baseline, DefaultBaseStyle -> {}, ButtonFunction :> 
                    With[{Typeset`box$ = EvaluationBox[]}, 
                    If[
                    Not[
                    AbsoluteCurrentValue["Deployed"]], 
                    SelectionMove[Typeset`box$, All, Expression]; 
                    FrontEnd`Private`$ColorSelectorInitialAlpha = 1; 
                    FrontEnd`Private`$ColorSelectorInitialColor = 
                    GrayLevel[1]; 
                    FrontEnd`Private`$ColorSelectorUseMakeBoxes = True; 
                    MathLink`CallFrontEnd[
                    FrontEnd`AttachCell[Typeset`box$, 
                    FrontEndResource["GrayLevelColorValueSelector"], {
                    0, {Left, Bottom}}, {Left, Top}, 
                    "ClosingActions" -> {
                    "SelectionDeparture", "ParentChanged", 
                    "EvaluatorQuit"}]]]], BaseStyle -> Inherited, Evaluator -> 
                    Automatic, Method -> "Preemptive"], 
                    GrayLevel[1], Editable -> False, Selectable -> False]}], 
                    "]"}], ",", 
                   RowBox[{"Directive", "[", 
                    RowBox[{
                    RowBox[{"EdgeForm", "[", 
                    RowBox[{"Directive", "[", 
                    RowBox[{"Opacity", "[", "0.`", "]"}], "]"}], "]"}], ",", 
                    InterpretationBox[
                    ButtonBox[
                    TooltipBox[
                    GraphicsBox[{{
                    GrayLevel[0], 
                    RectangleBox[{0, 0}]}, {
                    GrayLevel[0], 
                    RectangleBox[{1, -1}]}, {
                    GrayLevel[1], 
                    RectangleBox[{0, -1}, {2, 1}]}}, AspectRatio -> 1, Frame -> 
                    True, FrameStyle -> GrayLevel[0.6666666666666666], 
                    FrameTicks -> None, PlotRangePadding -> None, ImageSize -> 
                    Dynamic[{
                    Automatic, 1.35 CurrentValue["FontCapHeight"]/
                    AbsoluteCurrentValue[Magnification]}]], "GrayLevel[1]"], 
                    Appearance -> None, BaseStyle -> {}, BaselinePosition -> 
                    Baseline, DefaultBaseStyle -> {}, ButtonFunction :> 
                    With[{Typeset`box$ = EvaluationBox[]}, 
                    If[
                    Not[
                    AbsoluteCurrentValue["Deployed"]], 
                    SelectionMove[Typeset`box$, All, Expression]; 
                    FrontEnd`Private`$ColorSelectorInitialAlpha = 1; 
                    FrontEnd`Private`$ColorSelectorInitialColor = 
                    GrayLevel[1]; 
                    FrontEnd`Private`$ColorSelectorUseMakeBoxes = True; 
                    MathLink`CallFrontEnd[
                    FrontEnd`AttachCell[Typeset`box$, 
                    FrontEndResource["GrayLevelColorValueSelector"], {
                    0, {Left, Bottom}}, {Left, Top}, 
                    "ClosingActions" -> {
                    "SelectionDeparture", "ParentChanged", 
                    "EvaluatorQuit"}]]]], BaseStyle -> Inherited, Evaluator -> 
                    Automatic, Method -> "Preemptive"], 
                    GrayLevel[1], Editable -> False, Selectable -> False]}], 
                    "]"}], ",", 
                   RowBox[{"Directive", "[", 
                    RowBox[{
                    RowBox[{"EdgeForm", "[", 
                    RowBox[{"Directive", "[", 
                    RowBox[{"Opacity", "[", "0.`", "]"}], "]"}], "]"}], ",", 
                    InterpretationBox[
                    ButtonBox[
                    TooltipBox[
                    GraphicsBox[{{
                    GrayLevel[0], 
                    RectangleBox[{0, 0}]}, {
                    GrayLevel[0], 
                    RectangleBox[{1, -1}]}, {
                    GrayLevel[1], 
                    RectangleBox[{0, -1}, {2, 1}]}}, AspectRatio -> 1, Frame -> 
                    True, FrameStyle -> GrayLevel[0.6666666666666666], 
                    FrameTicks -> None, PlotRangePadding -> None, ImageSize -> 
                    Dynamic[{
                    Automatic, 1.35 CurrentValue["FontCapHeight"]/
                    AbsoluteCurrentValue[Magnification]}]], "GrayLevel[1]"], 
                    Appearance -> None, BaseStyle -> {}, BaselinePosition -> 
                    Baseline, DefaultBaseStyle -> {}, ButtonFunction :> 
                    With[{Typeset`box$ = EvaluationBox[]}, 
                    If[
                    Not[
                    AbsoluteCurrentValue["Deployed"]], 
                    SelectionMove[Typeset`box$, All, Expression]; 
                    FrontEnd`Private`$ColorSelectorInitialAlpha = 1; 
                    FrontEnd`Private`$ColorSelectorInitialColor = 
                    GrayLevel[1]; 
                    FrontEnd`Private`$ColorSelectorUseMakeBoxes = True; 
                    MathLink`CallFrontEnd[
                    FrontEnd`AttachCell[Typeset`box$, 
                    FrontEndResource["GrayLevelColorValueSelector"], {
                    0, {Left, Bottom}}, {Left, Top}, 
                    "ClosingActions" -> {
                    "SelectionDeparture", "ParentChanged", 
                    "EvaluatorQuit"}]]]], BaseStyle -> Inherited, Evaluator -> 
                    Automatic, Method -> "Preemptive"], 
                    GrayLevel[1], Editable -> False, Selectable -> False]}], 
                    "]"}], ",", 
                   RowBox[{"Directive", "[", 
                    RowBox[{
                    RowBox[{"EdgeForm", "[", 
                    RowBox[{"Directive", "[", 
                    RowBox[{"Opacity", "[", "0.`", "]"}], "]"}], "]"}], ",", 
                    InterpretationBox[
                    ButtonBox[
                    TooltipBox[
                    GraphicsBox[{{
                    GrayLevel[0], 
                    RectangleBox[{0, 0}]}, {
                    GrayLevel[0], 
                    RectangleBox[{1, -1}]}, {
                    GrayLevel[1], 
                    RectangleBox[{0, -1}, {2, 1}]}}, AspectRatio -> 1, Frame -> 
                    True, FrameStyle -> GrayLevel[0.6666666666666666], 
                    FrameTicks -> None, PlotRangePadding -> None, ImageSize -> 
                    Dynamic[{
                    Automatic, 1.35 CurrentValue["FontCapHeight"]/
                    AbsoluteCurrentValue[Magnification]}]], "GrayLevel[1]"], 
                    Appearance -> None, BaseStyle -> {}, BaselinePosition -> 
                    Baseline, DefaultBaseStyle -> {}, ButtonFunction :> 
                    With[{Typeset`box$ = EvaluationBox[]}, 
                    If[
                    Not[
                    AbsoluteCurrentValue["Deployed"]], 
                    SelectionMove[Typeset`box$, All, Expression]; 
                    FrontEnd`Private`$ColorSelectorInitialAlpha = 1; 
                    FrontEnd`Private`$ColorSelectorInitialColor = 
                    GrayLevel[1]; 
                    FrontEnd`Private`$ColorSelectorUseMakeBoxes = True; 
                    MathLink`CallFrontEnd[
                    FrontEnd`AttachCell[Typeset`box$, 
                    FrontEndResource["GrayLevelColorValueSelector"], {
                    0, {Left, Bottom}}, {Left, Top}, 
                    "ClosingActions" -> {
                    "SelectionDeparture", "ParentChanged", 
                    "EvaluatorQuit"}]]]], BaseStyle -> Inherited, Evaluator -> 
                    Automatic, Method -> "Preemptive"], 
                    GrayLevel[1], Editable -> False, Selectable -> False]}], 
                    "]"}], ",", 
                   RowBox[{"Directive", "[", 
                    RowBox[{
                    RowBox[{"EdgeForm", "[", 
                    RowBox[{"Directive", "[", 
                    RowBox[{"Opacity", "[", "0.`", "]"}], "]"}], "]"}], ",", 
                    InterpretationBox[
                    ButtonBox[
                    TooltipBox[
                    GraphicsBox[{{
                    GrayLevel[0], 
                    RectangleBox[{0, 0}]}, {
                    GrayLevel[0], 
                    RectangleBox[{1, -1}]}, {
                    GrayLevel[1], 
                    RectangleBox[{0, -1}, {2, 1}]}}, AspectRatio -> 1, Frame -> 
                    True, FrameStyle -> GrayLevel[0.6666666666666666], 
                    FrameTicks -> None, PlotRangePadding -> None, ImageSize -> 
                    Dynamic[{
                    Automatic, 1.35 CurrentValue["FontCapHeight"]/
                    AbsoluteCurrentValue[Magnification]}]], "GrayLevel[1]"], 
                    Appearance -> None, BaseStyle -> {}, BaselinePosition -> 
                    Baseline, DefaultBaseStyle -> {}, ButtonFunction :> 
                    With[{Typeset`box$ = EvaluationBox[]}, 
                    If[
                    Not[
                    AbsoluteCurrentValue["Deployed"]], 
                    SelectionMove[Typeset`box$, All, Expression]; 
                    FrontEnd`Private`$ColorSelectorInitialAlpha = 1; 
                    FrontEnd`Private`$ColorSelectorInitialColor = 
                    GrayLevel[1]; 
                    FrontEnd`Private`$ColorSelectorUseMakeBoxes = True; 
                    MathLink`CallFrontEnd[
                    FrontEnd`AttachCell[Typeset`box$, 
                    FrontEndResource["GrayLevelColorValueSelector"], {
                    0, {Left, Bottom}}, {Left, Top}, 
                    "ClosingActions" -> {
                    "SelectionDeparture", "ParentChanged", 
                    "EvaluatorQuit"}]]]], BaseStyle -> Inherited, Evaluator -> 
                    Automatic, Method -> "Preemptive"], 
                    GrayLevel[1], Editable -> False, Selectable -> False]}], 
                    "]"}], ",", 
                   RowBox[{"Directive", "[", 
                    RowBox[{
                    RowBox[{"EdgeForm", "[", 
                    RowBox[{"Directive", "[", 
                    RowBox[{"Opacity", "[", "0.`", "]"}], "]"}], "]"}], ",", 
                    InterpretationBox[
                    ButtonBox[
                    TooltipBox[
                    GraphicsBox[{{
                    GrayLevel[0], 
                    RectangleBox[{0, 0}]}, {
                    GrayLevel[0], 
                    RectangleBox[{1, -1}]}, {
                    GrayLevel[1], 
                    RectangleBox[{0, -1}, {2, 1}]}}, AspectRatio -> 1, Frame -> 
                    True, FrameStyle -> GrayLevel[0.6666666666666666], 
                    FrameTicks -> None, PlotRangePadding -> None, ImageSize -> 
                    Dynamic[{
                    Automatic, 1.35 CurrentValue["FontCapHeight"]/
                    AbsoluteCurrentValue[Magnification]}]], "GrayLevel[1]"], 
                    Appearance -> None, BaseStyle -> {}, BaselinePosition -> 
                    Baseline, DefaultBaseStyle -> {}, ButtonFunction :> 
                    With[{Typeset`box$ = EvaluationBox[]}, 
                    If[
                    Not[
                    AbsoluteCurrentValue["Deployed"]], 
                    SelectionMove[Typeset`box$, All, Expression]; 
                    FrontEnd`Private`$ColorSelectorInitialAlpha = 1; 
                    FrontEnd`Private`$ColorSelectorInitialColor = 
                    GrayLevel[1]; 
                    FrontEnd`Private`$ColorSelectorUseMakeBoxes = True; 
                    MathLink`CallFrontEnd[
                    FrontEnd`AttachCell[Typeset`box$, 
                    FrontEndResource["GrayLevelColorValueSelector"], {
                    0, {Left, Bottom}}, {Left, Top}, 
                    "ClosingActions" -> {
                    "SelectionDeparture", "ParentChanged", 
                    "EvaluatorQuit"}]]]], BaseStyle -> Inherited, Evaluator -> 
                    Automatic, Method -> "Preemptive"], 
                    GrayLevel[1], Editable -> False, Selectable -> False]}], 
                    "]"}], ",", 
                   RowBox[{"Directive", "[", 
                    RowBox[{
                    RowBox[{"EdgeForm", "[", 
                    RowBox[{"Directive", "[", 
                    RowBox[{"Opacity", "[", "0.`", "]"}], "]"}], "]"}], ",", 
                    InterpretationBox[
                    ButtonBox[
                    TooltipBox[
                    GraphicsBox[{{
                    GrayLevel[0], 
                    RectangleBox[{0, 0}]}, {
                    GrayLevel[0], 
                    RectangleBox[{1, -1}]}, {
                    GrayLevel[1], 
                    RectangleBox[{0, -1}, {2, 1}]}}, AspectRatio -> 1, Frame -> 
                    True, FrameStyle -> GrayLevel[0.6666666666666666], 
                    FrameTicks -> None, PlotRangePadding -> None, ImageSize -> 
                    Dynamic[{
                    Automatic, 1.35 CurrentValue["FontCapHeight"]/
                    AbsoluteCurrentValue[Magnification]}]], "GrayLevel[1]"], 
                    Appearance -> None, BaseStyle -> {}, BaselinePosition -> 
                    Baseline, DefaultBaseStyle -> {}, ButtonFunction :> 
                    With[{Typeset`box$ = EvaluationBox[]}, 
                    If[
                    Not[
                    AbsoluteCurrentValue["Deployed"]], 
                    SelectionMove[Typeset`box$, All, Expression]; 
                    FrontEnd`Private`$ColorSelectorInitialAlpha = 1; 
                    FrontEnd`Private`$ColorSelectorInitialColor = 
                    GrayLevel[1]; 
                    FrontEnd`Private`$ColorSelectorUseMakeBoxes = True; 
                    MathLink`CallFrontEnd[
                    FrontEnd`AttachCell[Typeset`box$, 
                    FrontEndResource["GrayLevelColorValueSelector"], {
                    0, {Left, Bottom}}, {Left, Top}, 
                    "ClosingActions" -> {
                    "SelectionDeparture", "ParentChanged", 
                    "EvaluatorQuit"}]]]], BaseStyle -> Inherited, Evaluator -> 
                    Automatic, Method -> "Preemptive"], 
                    GrayLevel[1], Editable -> False, Selectable -> False]}], 
                    "]"}], ",", 
                   RowBox[{"Directive", "[", 
                    RowBox[{
                    RowBox[{"EdgeForm", "[", 
                    RowBox[{"Directive", "[", 
                    RowBox[{"Opacity", "[", "0.`", "]"}], "]"}], "]"}], ",", 
                    InterpretationBox[
                    ButtonBox[
                    TooltipBox[
                    GraphicsBox[{{
                    GrayLevel[0], 
                    RectangleBox[{0, 0}]}, {
                    GrayLevel[0], 
                    RectangleBox[{1, -1}]}, {
                    GrayLevel[1], 
                    RectangleBox[{0, -1}, {2, 1}]}}, AspectRatio -> 1, Frame -> 
                    True, FrameStyle -> GrayLevel[0.6666666666666666], 
                    FrameTicks -> None, PlotRangePadding -> None, ImageSize -> 
                    Dynamic[{
                    Automatic, 1.35 CurrentValue["FontCapHeight"]/
                    AbsoluteCurrentValue[Magnification]}]], "GrayLevel[1]"], 
                    Appearance -> None, BaseStyle -> {}, BaselinePosition -> 
                    Baseline, DefaultBaseStyle -> {}, ButtonFunction :> 
                    With[{Typeset`box$ = EvaluationBox[]}, 
                    If[
                    Not[
                    AbsoluteCurrentValue["Deployed"]], 
                    SelectionMove[Typeset`box$, All, Expression]; 
                    FrontEnd`Private`$ColorSelectorInitialAlpha = 1; 
                    FrontEnd`Private`$ColorSelectorInitialColor = 
                    GrayLevel[1]; 
                    FrontEnd`Private`$ColorSelectorUseMakeBoxes = True; 
                    MathLink`CallFrontEnd[
                    FrontEnd`AttachCell[Typeset`box$, 
                    FrontEndResource["GrayLevelColorValueSelector"], {
                    0, {Left, Bottom}}, {Left, Top}, 
                    "ClosingActions" -> {
                    "SelectionDeparture", "ParentChanged", 
                    "EvaluatorQuit"}]]]], BaseStyle -> Inherited, Evaluator -> 
                    Automatic, Method -> "Preemptive"], 
                    GrayLevel[1], Editable -> False, Selectable -> False]}], 
                    "]"}], ",", 
                   RowBox[{"Directive", "[", 
                    RowBox[{
                    RowBox[{"EdgeForm", "[", 
                    RowBox[{"Directive", "[", 
                    RowBox[{"Opacity", "[", "0.`", "]"}], "]"}], "]"}], ",", 
                    InterpretationBox[
                    ButtonBox[
                    TooltipBox[
                    GraphicsBox[{{
                    GrayLevel[0], 
                    RectangleBox[{0, 0}]}, {
                    GrayLevel[0], 
                    RectangleBox[{1, -1}]}, {
                    GrayLevel[1], 
                    RectangleBox[{0, -1}, {2, 1}]}}, AspectRatio -> 1, Frame -> 
                    True, FrameStyle -> GrayLevel[0.6666666666666666], 
                    FrameTicks -> None, PlotRangePadding -> None, ImageSize -> 
                    Dynamic[{
                    Automatic, 1.35 CurrentValue["FontCapHeight"]/
                    AbsoluteCurrentValue[Magnification]}]], "GrayLevel[1]"], 
                    Appearance -> None, BaseStyle -> {}, BaselinePosition -> 
                    Baseline, DefaultBaseStyle -> {}, ButtonFunction :> 
                    With[{Typeset`box$ = EvaluationBox[]}, 
                    If[
                    Not[
                    AbsoluteCurrentValue["Deployed"]], 
                    SelectionMove[Typeset`box$, All, Expression]; 
                    FrontEnd`Private`$ColorSelectorInitialAlpha = 1; 
                    FrontEnd`Private`$ColorSelectorInitialColor = 
                    GrayLevel[1]; 
                    FrontEnd`Private`$ColorSelectorUseMakeBoxes = True; 
                    MathLink`CallFrontEnd[
                    FrontEnd`AttachCell[Typeset`box$, 
                    FrontEndResource["GrayLevelColorValueSelector"], {
                    0, {Left, Bottom}}, {Left, Top}, 
                    "ClosingActions" -> {
                    "SelectionDeparture", "ParentChanged", 
                    "EvaluatorQuit"}]]]], BaseStyle -> Inherited, Evaluator -> 
                    Automatic, Method -> "Preemptive"], 
                    GrayLevel[1], Editable -> False, Selectable -> False]}], 
                    "]"}], ",", 
                   RowBox[{"Directive", "[", 
                    RowBox[{
                    RowBox[{"EdgeForm", "[", 
                    RowBox[{"Directive", "[", 
                    RowBox[{"Opacity", "[", "0.`", "]"}], "]"}], "]"}], ",", 
                    InterpretationBox[
                    ButtonBox[
                    TooltipBox[
                    GraphicsBox[{{
                    GrayLevel[0], 
                    RectangleBox[{0, 0}]}, {
                    GrayLevel[0], 
                    RectangleBox[{1, -1}]}, {
                    GrayLevel[1], 
                    RectangleBox[{0, -1}, {2, 1}]}}, AspectRatio -> 1, Frame -> 
                    True, FrameStyle -> GrayLevel[0.6666666666666666], 
                    FrameTicks -> None, PlotRangePadding -> None, ImageSize -> 
                    Dynamic[{
                    Automatic, 1.35 CurrentValue["FontCapHeight"]/
                    AbsoluteCurrentValue[Magnification]}]], "GrayLevel[1]"], 
                    Appearance -> None, BaseStyle -> {}, BaselinePosition -> 
                    Baseline, DefaultBaseStyle -> {}, ButtonFunction :> 
                    With[{Typeset`box$ = EvaluationBox[]}, 
                    If[
                    Not[
                    AbsoluteCurrentValue["Deployed"]], 
                    SelectionMove[Typeset`box$, All, Expression]; 
                    FrontEnd`Private`$ColorSelectorInitialAlpha = 1; 
                    FrontEnd`Private`$ColorSelectorInitialColor = 
                    GrayLevel[1]; 
                    FrontEnd`Private`$ColorSelectorUseMakeBoxes = True; 
                    MathLink`CallFrontEnd[
                    FrontEnd`AttachCell[Typeset`box$, 
                    FrontEndResource["GrayLevelColorValueSelector"], {
                    0, {Left, Bottom}}, {Left, Top}, 
                    "ClosingActions" -> {
                    "SelectionDeparture", "ParentChanged", 
                    "EvaluatorQuit"}]]]], BaseStyle -> Inherited, Evaluator -> 
                    Automatic, Method -> "Preemptive"], 
                    GrayLevel[1], Editable -> False, Selectable -> False]}], 
                    "]"}], ",", 
                   RowBox[{"Directive", "[", 
                    RowBox[{
                    RowBox[{"EdgeForm", "[", 
                    RowBox[{"Directive", "[", 
                    RowBox[{"Opacity", "[", "0.`", "]"}], "]"}], "]"}], ",", 
                    InterpretationBox[
                    ButtonBox[
                    TooltipBox[
                    GraphicsBox[{{
                    GrayLevel[0], 
                    RectangleBox[{0, 0}]}, {
                    GrayLevel[0], 
                    RectangleBox[{1, -1}]}, {
                    GrayLevel[1], 
                    RectangleBox[{0, -1}, {2, 1}]}}, AspectRatio -> 1, Frame -> 
                    True, FrameStyle -> GrayLevel[0.6666666666666666], 
                    FrameTicks -> None, PlotRangePadding -> None, ImageSize -> 
                    Dynamic[{
                    Automatic, 1.35 CurrentValue["FontCapHeight"]/
                    AbsoluteCurrentValue[Magnification]}]], "GrayLevel[1]"], 
                    Appearance -> None, BaseStyle -> {}, BaselinePosition -> 
                    Baseline, DefaultBaseStyle -> {}, ButtonFunction :> 
                    With[{Typeset`box$ = EvaluationBox[]}, 
                    If[
                    Not[
                    AbsoluteCurrentValue["Deployed"]], 
                    SelectionMove[Typeset`box$, All, Expression]; 
                    FrontEnd`Private`$ColorSelectorInitialAlpha = 1; 
                    FrontEnd`Private`$ColorSelectorInitialColor = 
                    GrayLevel[1]; 
                    FrontEnd`Private`$ColorSelectorUseMakeBoxes = True; 
                    MathLink`CallFrontEnd[
                    FrontEnd`AttachCell[Typeset`box$, 
                    FrontEndResource["GrayLevelColorValueSelector"], {
                    0, {Left, Bottom}}, {Left, Top}, 
                    "ClosingActions" -> {
                    "SelectionDeparture", "ParentChanged", 
                    "EvaluatorQuit"}]]]], BaseStyle -> Inherited, Evaluator -> 
                    Automatic, Method -> "Preemptive"], 
                    GrayLevel[1], Editable -> False, Selectable -> False]}], 
                    "]"}], ",", 
                   RowBox[{"Directive", "[", 
                    RowBox[{
                    RowBox[{"EdgeForm", "[", 
                    RowBox[{"Directive", "[", 
                    RowBox[{"Opacity", "[", "0.`", "]"}], "]"}], "]"}], ",", 
                    InterpretationBox[
                    ButtonBox[
                    TooltipBox[
                    GraphicsBox[{{
                    GrayLevel[0], 
                    RectangleBox[{0, 0}]}, {
                    GrayLevel[0], 
                    RectangleBox[{1, -1}]}, {
                    GrayLevel[1], 
                    RectangleBox[{0, -1}, {2, 1}]}}, AspectRatio -> 1, Frame -> 
                    True, FrameStyle -> GrayLevel[0.6666666666666666], 
                    FrameTicks -> None, PlotRangePadding -> None, ImageSize -> 
                    Dynamic[{
                    Automatic, 1.35 CurrentValue["FontCapHeight"]/
                    AbsoluteCurrentValue[Magnification]}]], "GrayLevel[1]"], 
                    Appearance -> None, BaseStyle -> {}, BaselinePosition -> 
                    Baseline, DefaultBaseStyle -> {}, ButtonFunction :> 
                    With[{Typeset`box$ = EvaluationBox[]}, 
                    If[
                    Not[
                    AbsoluteCurrentValue["Deployed"]], 
                    SelectionMove[Typeset`box$, All, Expression]; 
                    FrontEnd`Private`$ColorSelectorInitialAlpha = 1; 
                    FrontEnd`Private`$ColorSelectorInitialColor = 
                    GrayLevel[1]; 
                    FrontEnd`Private`$ColorSelectorUseMakeBoxes = True; 
                    MathLink`CallFrontEnd[
                    FrontEnd`AttachCell[Typeset`box$, 
                    FrontEndResource["GrayLevelColorValueSelector"], {
                    0, {Left, Bottom}}, {Left, Top}, 
                    "ClosingActions" -> {
                    "SelectionDeparture", "ParentChanged", 
                    "EvaluatorQuit"}]]]], BaseStyle -> Inherited, Evaluator -> 
                    Automatic, Method -> "Preemptive"], 
                    GrayLevel[1], Editable -> False, Selectable -> False]}], 
                    "]"}], ",", 
                   RowBox[{"Directive", "[", 
                    RowBox[{
                    RowBox[{"EdgeForm", "[", 
                    RowBox[{"Directive", "[", 
                    RowBox[{"Opacity", "[", "0.`", "]"}], "]"}], "]"}], ",", 
                    InterpretationBox[
                    ButtonBox[
                    TooltipBox[
                    GraphicsBox[{{
                    GrayLevel[0], 
                    RectangleBox[{0, 0}]}, {
                    GrayLevel[0], 
                    RectangleBox[{1, -1}]}, {
                    GrayLevel[1], 
                    RectangleBox[{0, -1}, {2, 1}]}}, AspectRatio -> 1, Frame -> 
                    True, FrameStyle -> GrayLevel[0.6666666666666666], 
                    FrameTicks -> None, PlotRangePadding -> None, ImageSize -> 
                    Dynamic[{
                    Automatic, 1.35 CurrentValue["FontCapHeight"]/
                    AbsoluteCurrentValue[Magnification]}]], "GrayLevel[1]"], 
                    Appearance -> None, BaseStyle -> {}, BaselinePosition -> 
                    Baseline, DefaultBaseStyle -> {}, ButtonFunction :> 
                    With[{Typeset`box$ = EvaluationBox[]}, 
                    If[
                    Not[
                    AbsoluteCurrentValue["Deployed"]], 
                    SelectionMove[Typeset`box$, All, Expression]; 
                    FrontEnd`Private`$ColorSelectorInitialAlpha = 1; 
                    FrontEnd`Private`$ColorSelectorInitialColor = 
                    GrayLevel[1]; 
                    FrontEnd`Private`$ColorSelectorUseMakeBoxes = True; 
                    MathLink`CallFrontEnd[
                    FrontEnd`AttachCell[Typeset`box$, 
                    FrontEndResource["GrayLevelColorValueSelector"], {
                    0, {Left, Bottom}}, {Left, Top}, 
                    "ClosingActions" -> {
                    "SelectionDeparture", "ParentChanged", 
                    "EvaluatorQuit"}]]]], BaseStyle -> Inherited, Evaluator -> 
                    Automatic, Method -> "Preemptive"], 
                    GrayLevel[1], Editable -> False, Selectable -> False]}], 
                    "]"}], ",", 
                   RowBox[{"Directive", "[", 
                    RowBox[{
                    RowBox[{"EdgeForm", "[", 
                    RowBox[{"Directive", "[", 
                    RowBox[{"Opacity", "[", "0.`", "]"}], "]"}], "]"}], ",", 
                    InterpretationBox[
                    ButtonBox[
                    TooltipBox[
                    GraphicsBox[{{
                    GrayLevel[0], 
                    RectangleBox[{0, 0}]}, {
                    GrayLevel[0], 
                    RectangleBox[{1, -1}]}, {
                    GrayLevel[1], 
                    RectangleBox[{0, -1}, {2, 1}]}}, AspectRatio -> 1, Frame -> 
                    True, FrameStyle -> GrayLevel[0.6666666666666666], 
                    FrameTicks -> None, PlotRangePadding -> None, ImageSize -> 
                    Dynamic[{
                    Automatic, 1.35 CurrentValue["FontCapHeight"]/
                    AbsoluteCurrentValue[Magnification]}]], "GrayLevel[1]"], 
                    Appearance -> None, BaseStyle -> {}, BaselinePosition -> 
                    Baseline, DefaultBaseStyle -> {}, ButtonFunction :> 
                    With[{Typeset`box$ = EvaluationBox[]}, 
                    If[
                    Not[
                    AbsoluteCurrentValue["Deployed"]], 
                    SelectionMove[Typeset`box$, All, Expression]; 
                    FrontEnd`Private`$ColorSelectorInitialAlpha = 1; 
                    FrontEnd`Private`$ColorSelectorInitialColor = 
                    GrayLevel[1]; 
                    FrontEnd`Private`$ColorSelectorUseMakeBoxes = True; 
                    MathLink`CallFrontEnd[
                    FrontEnd`AttachCell[Typeset`box$, 
                    FrontEndResource["GrayLevelColorValueSelector"], {
                    0, {Left, Bottom}}, {Left, Top}, 
                    "ClosingActions" -> {
                    "SelectionDeparture", "ParentChanged", 
                    "EvaluatorQuit"}]]]], BaseStyle -> Inherited, Evaluator -> 
                    Automatic, Method -> "Preemptive"], 
                    GrayLevel[1], Editable -> False, Selectable -> False]}], 
                    "]"}]}], "}"}], ",", 
               RowBox[{"{", 
                 RowBox[{
                   RowBox[{"Directive", "[", 
                    RowBox[{
                    RowBox[{"EdgeForm", "[", 
                    RowBox[{"Directive", "[", 
                    RowBox[{"Opacity", "[", "0.`", "]"}], "]"}], "]"}], ",", 
                    InterpretationBox[
                    ButtonBox[
                    TooltipBox[
                    GraphicsBox[{{
                    GrayLevel[0], 
                    RectangleBox[{0, 0}]}, {
                    GrayLevel[0], 
                    RectangleBox[{1, -1}]}, {
                    RGBColor[0.982864, 0.7431472, 0.3262672], 
                    RectangleBox[{0, -1}, {2, 1}]}}, AspectRatio -> 1, Frame -> 
                    True, FrameStyle -> 
                    RGBColor[
                    0.6552426666666666, 0.4954314666666667, 
                    0.21751146666666665`], FrameTicks -> None, 
                    PlotRangePadding -> None, ImageSize -> 
                    Dynamic[{
                    Automatic, 1.35 CurrentValue["FontCapHeight"]/
                    AbsoluteCurrentValue[Magnification]}]], 
                    "RGBColor[0.982864, 0.7431472, 0.3262672]"], Appearance -> 
                    None, BaseStyle -> {}, BaselinePosition -> Baseline, 
                    DefaultBaseStyle -> {}, ButtonFunction :> 
                    With[{Typeset`box$ = EvaluationBox[]}, 
                    If[
                    Not[
                    AbsoluteCurrentValue["Deployed"]], 
                    SelectionMove[Typeset`box$, All, Expression]; 
                    FrontEnd`Private`$ColorSelectorInitialAlpha = 1; 
                    FrontEnd`Private`$ColorSelectorInitialColor = 
                    RGBColor[0.982864, 0.7431472, 0.3262672]; 
                    FrontEnd`Private`$ColorSelectorUseMakeBoxes = True; 
                    MathLink`CallFrontEnd[
                    FrontEnd`AttachCell[Typeset`box$, 
                    FrontEndResource["RGBColorValueSelector"], {
                    0, {Left, Bottom}}, {Left, Top}, 
                    "ClosingActions" -> {
                    "SelectionDeparture", "ParentChanged", 
                    "EvaluatorQuit"}]]]], BaseStyle -> Inherited, Evaluator -> 
                    Automatic, Method -> "Preemptive"], 
                    RGBColor[0.982864, 0.7431472, 0.3262672], Editable -> 
                    False, Selectable -> False]}], "]"}], ",", 
                   RowBox[{"Directive", "[", 
                    RowBox[{
                    RowBox[{"EdgeForm", "[", 
                    RowBox[{"Directive", "[", 
                    RowBox[{"Opacity", "[", "0.`", "]"}], "]"}], "]"}], ",", 
                    InterpretationBox[
                    ButtonBox[
                    TooltipBox[
                    GraphicsBox[{{
                    GrayLevel[0], 
                    RectangleBox[{0, 0}]}, {
                    GrayLevel[0], 
                    RectangleBox[{1, -1}]}, {
                    RGBColor[0.928, 0.5210666666666667, 0.2], 
                    RectangleBox[{0, -1}, {2, 1}]}}, AspectRatio -> 1, Frame -> 
                    True, FrameStyle -> 
                    RGBColor[
                    0.6186666666666667, 0.3473777777777778, 
                    0.13333333333333336`], FrameTicks -> None, 
                    PlotRangePadding -> None, ImageSize -> 
                    Dynamic[{
                    Automatic, 1.35 CurrentValue["FontCapHeight"]/
                    AbsoluteCurrentValue[Magnification]}]], 
                    "RGBColor[0.928, 0.5210666666666667, 0.2]"], Appearance -> 
                    None, BaseStyle -> {}, BaselinePosition -> Baseline, 
                    DefaultBaseStyle -> {}, ButtonFunction :> 
                    With[{Typeset`box$ = EvaluationBox[]}, 
                    If[
                    Not[
                    AbsoluteCurrentValue["Deployed"]], 
                    SelectionMove[Typeset`box$, All, Expression]; 
                    FrontEnd`Private`$ColorSelectorInitialAlpha = 1; 
                    FrontEnd`Private`$ColorSelectorInitialColor = 
                    RGBColor[0.928, 0.5210666666666667, 0.2]; 
                    FrontEnd`Private`$ColorSelectorUseMakeBoxes = True; 
                    MathLink`CallFrontEnd[
                    FrontEnd`AttachCell[Typeset`box$, 
                    FrontEndResource["RGBColorValueSelector"], {
                    0, {Left, Bottom}}, {Left, Top}, 
                    "ClosingActions" -> {
                    "SelectionDeparture", "ParentChanged", 
                    "EvaluatorQuit"}]]]], BaseStyle -> Inherited, Evaluator -> 
                    Automatic, Method -> "Preemptive"], 
                    RGBColor[0.928, 0.5210666666666667, 0.2], Editable -> 
                    False, Selectable -> False]}], "]"}], ",", 
                   RowBox[{"Directive", "[", 
                    RowBox[{
                    RowBox[{"EdgeForm", "[", 
                    RowBox[{"Directive", "[", 
                    RowBox[{"Opacity", "[", "0.`", "]"}], "]"}], "]"}], ",", 
                    InterpretationBox[
                    ButtonBox[
                    TooltipBox[
                    GraphicsBox[{{
                    GrayLevel[0], 
                    RectangleBox[{0, 0}]}, {
                    GrayLevel[0], 
                    RectangleBox[{1, -1}]}, {
                    RGBColor[0.7116405333333333, 0.4816, 0.5483194666666666], 
                    RectangleBox[{0, -1}, {2, 1}]}}, AspectRatio -> 1, Frame -> 
                    True, FrameStyle -> 
                    RGBColor[
                    0.4744270222222222, 0.32106666666666667`, 
                    0.36554631111111113`], FrameTicks -> None, 
                    PlotRangePadding -> None, ImageSize -> 
                    Dynamic[{
                    Automatic, 1.35 CurrentValue["FontCapHeight"]/
                    AbsoluteCurrentValue[Magnification]}]], 
                    "RGBColor[0.7116405333333333, 0.4816, \
0.5483194666666666]"], Appearance -> None, BaseStyle -> {}, BaselinePosition -> 
                    Baseline, DefaultBaseStyle -> {}, ButtonFunction :> 
                    With[{Typeset`box$ = EvaluationBox[]}, 
                    If[
                    Not[
                    AbsoluteCurrentValue["Deployed"]], 
                    SelectionMove[Typeset`box$, All, Expression]; 
                    FrontEnd`Private`$ColorSelectorInitialAlpha = 1; 
                    FrontEnd`Private`$ColorSelectorInitialColor = 
                    RGBColor[0.7116405333333333, 0.4816, 0.5483194666666666]; 
                    FrontEnd`Private`$ColorSelectorUseMakeBoxes = True; 
                    MathLink`CallFrontEnd[
                    FrontEnd`AttachCell[Typeset`box$, 
                    FrontEndResource["RGBColorValueSelector"], {
                    0, {Left, Bottom}}, {Left, Top}, 
                    "ClosingActions" -> {
                    "SelectionDeparture", "ParentChanged", 
                    "EvaluatorQuit"}]]]], BaseStyle -> Inherited, Evaluator ->
[truncated: 159,797 more chars]
